# Supplementary material for: 4,4′,6,6′-Tetra­chloro-2,2′-[(1E,1′E)-propane-1,3-diylbis(nitrilo­methanylyl­idene)]diphenol
Source: Acta Crystallogr Sect E Struct Rep Online. 2012 Jul 4;68(Pt 8):o2323. doi: 10.1107/S1600536812029443 (PMC3414188; doi:10.1107/S1600536812029443)
Supplement: Supplementary file 2 [file e-68-o2323-Isup2.hkl]

# 
# h,k,l, Fc-squared, Fo-squared, sigma(Fo-squared) and status flag 
# 
data_I
_shelx_title ' CSPN in Fdd2    prism light yellow' 
_shelx_refln_list_code          4 
_shelx_F_calc_maximum      429.88 
_exptl_crystal_F_000      1712.00 
_reflns_d_resolution_high  0.7755 
 
loop_ 
 _symmetry_equiv_pos_as_xyz 
 'x, y, z' 
 '-x, -y, z' 
 '-x+1/4, y+1/4, z+1/4' 
 'x+1/4, -y+1/4, z+1/4' 
 'x, y+1/2, z+1/2' 
 '-x, -y+1/2, z+1/2' 
 '-x+1/4, y+3/4, z+3/4' 
 'x+1/4, -y+3/4, z+3/4' 
 'x+1/2, y, z+1/2' 
 '-x+1/2, -y, z+1/2' 
 '-x+3/4, y+1/4, z+3/4' 
 'x+3/4, -y+1/4, z+3/4' 
 'x+1/2, y+1/2, z' 
 '-x+1/2, -y+1/2, z' 
 '-x+3/4, y+3/4, z+1/4' 
 'x+3/4, -y+3/4, z+1/4' 
 
_cell_length_a    24.9797 
_cell_length_b    31.6660 
_cell_length_c     4.4495 
_cell_angle_alpha  90.000 
_cell_angle_beta   90.000 
_cell_angle_gamma  90.000 
 
_shelx_F_squared_multiplier     1.000 
 
loop_ 
 _refln_index_h 
 _refln_index_k 
 _refln_index_l 
 _refln_F_squared_calc 
 _refln_F_squared_meas 
 _refln_F_squared_sigma 
 _refln_observed_status 
   7   1  -5      257.59      228.96     37.70 o 
   9   1  -5      273.83      340.52     47.58 o 
  11   1  -5       54.16       34.71     35.05 o 
  13   1  -5        1.30      -15.94     35.56 o 
  15   1  -5      191.36      176.15     45.52 o 
   5   3  -5      104.57      142.22     41.17 o 
   7   3  -5     1427.68     1569.30     72.11 o 
   9   3  -5     1666.11     1882.12    192.75 o 
  11   3  -5     1003.25     1105.76     75.11 o 
  13   3  -5      435.56      430.01     58.78 o 
  15   3  -5      116.85       73.92     39.70 o 
   5   5  -5      175.72      209.59     48.66 o 
   7   5  -5       14.55      -17.20     50.53 o 
   9   5  -5      344.58      359.62     99.18 o 
  11   5  -5       41.12       99.62     39.63 o 
  13   5  -5      271.31      226.86     48.91 o 
  15   5  -5       59.28       61.51     40.96 o 
   3   7  -5       64.19       65.50     37.43 o 
   5   7  -5      164.49      194.62     50.53 o 
   7   7  -5       20.89      -16.84     26.47 o 
   9   7  -5      230.24      452.19    218.95 o 
  11   7  -5      561.10      640.28     71.11 o 
  13   7  -5       91.14       88.89     39.70 o 
   3   9  -5      447.32      490.30     67.37 o 
   5   9  -5       98.59      101.05     44.91 o 
   7   9  -5       74.81       89.83     31.76 o 
   9   9  -5       79.05       97.21     36.37 o 
  11   9  -5       46.85       37.10     37.43 o 
  13   9  -5        6.88      -13.85     32.37 o 
   1  11  -5        9.71       82.34     39.30 o 
   3  11  -5      224.40      243.28     54.27 o 
   5  11  -5       39.44       33.68     43.04 o 
   7  11  -5      101.71      135.89     36.37 o 
   9  11  -5       47.04       14.31     58.95 o 
  11  11  -5      138.36      119.50     41.67 o 
   1  13  -5      147.33       84.21     46.78 o 
   3  13  -5      197.79      121.64     52.40 o 
   5  13  -5       15.53       22.46     44.91 o 
   7  13  -5        0.48       14.16     30.35 o 
   9  13  -5       87.23      110.31     37.56 o 
  11  13  -5       21.53       17.06     34.33 o 
   1  15  -5      189.90      199.37     57.08 o 
   3  15  -5      323.78      522.11     78.60 o 
   5  15  -5       43.06      112.28     52.40 o 
   7  15  -5      147.07      231.42     44.99 o 
   9  15  -5       13.76       -3.92     34.90 o 
   1  17  -5       26.44       25.50     31.68 o 
   3  17  -5      155.80      161.86     40.34 o 
   5  17  -5       78.73       59.88     50.53 o 
   7  17  -5       47.16       51.05     35.43 o 
   1  19  -5        4.75       22.75     33.72 o 
   3  19  -5       37.37        5.88     32.40 o 
   0   0  -4     1707.64     1708.55     67.37 o 
   4   0  -4     3479.95     3581.79    136.61 o 
   8   0  -4     3313.91     3415.23    153.45 o 
  12   0  -4     4765.41     4665.30    209.59 o 
  16   0  -4       71.65      146.56     44.91 o 
  20   0  -4      553.06      550.50     61.11 o 
   2   2  -4      702.41      674.78     35.65 o 
   4   2  -4       60.69       32.90     24.33 o 
   6   2  -4     1647.50     1733.67     69.46 o 
   8   2  -4     1081.83     1074.49    115.09 o 
  10   2  -4     1889.38     1881.49     85.98 o 
  12   2  -4     1281.92     1305.35     51.40 o 
  14   2  -4       16.13       27.94     22.48 o 
  16   2  -4       51.45       44.34     19.76 o 
  18   2  -4       59.07       51.44     22.70 o 
  20   2  -4      341.86      359.53     36.57 o 
  22   2  -4        1.27        7.50     26.26 o 
   0   4  -4     2779.03     2842.60    110.41 o 
   2   4  -4      573.65      587.55     65.71 o 
   4   4  -4        4.13       -9.48     14.53 o 
   6   4  -4      965.41     1028.17     54.90 o 
   8   4  -4      680.25      621.74     33.85 o 
  10   4  -4     1974.24     1950.47     61.05 o 
  12   4  -4     1003.37      960.39     54.34 o 
  14   4  -4     1189.82     1368.56     79.26 o 
  16   4  -4       83.79       49.75     25.43 o 
  18   4  -4      691.04      706.74     44.06 o 
  20   4  -4      161.42      145.69     29.99 o 
  22   4  -4      564.62      542.67     63.96 o 
   2   6  -4     1021.50      976.29     37.32 o 
   4   6  -4       30.54       20.72     16.73 o 
   6   6  -4      337.57      430.76     30.19 o 
   8   6  -4     1121.95     1111.87     45.64 o 
  10   6  -4     1023.08     1102.70     49.50 o 
  12   6  -4        4.03       17.27     22.16 o 
  14   6  -4      140.96      152.49     29.60 o 
  16   6  -4      270.92      300.33     37.91 o 
  18   6  -4      219.20      222.49     37.37 o 
  20   6  -4      504.69      578.55     55.02 o 
  22   6  -4      311.50      346.30     49.60 o 
   0   8  -4     1539.85     1538.88     56.14 o 
   2   8  -4      498.70      571.47     33.39 o 
   4   8  -4      758.12      780.71     38.89 o 
   6   8  -4      845.20      859.06     63.49 o 
   8   8  -4     2124.32     2055.28     65.26 o 
  10   8  -4      783.48      865.58     47.41 o 
  12   8  -4      360.62      411.54     42.75 o 
  14   8  -4      107.67      155.36     30.26 o 
  16   8  -4      257.00      238.48     36.26 o 
  18   8  -4      666.21      723.15     57.45 o 
  20   8  -4      674.90      715.52     94.99 o 
  22   8  -4      241.24      252.67     45.62 o 
   2  10  -4      110.73      142.54     18.41 o 
   4  10  -4     1140.77     1203.28     49.24 o 
   6  10  -4      597.61      623.65     41.09 o 
   8  10  -4      413.48      419.60     37.11 o 
  10  10  -4      736.55      711.42     53.48 o 
  12  10  -4     1220.82     1141.55     57.51 o 
  14  10  -4      251.46      280.44     37.97 o 
  16  10  -4       47.24       66.68     29.88 o 
  18  10  -4      508.99      480.10     49.78 o 
  20  10  -4      224.27      241.19     44.26 o 
   0  12  -4      265.53      305.93     35.07 o 
   2  12  -4     1790.99     1902.32     51.47 o 
   4  12  -4      183.23      160.38     20.35 o 
   6  12  -4      535.11      565.95     27.61 o 
   8  12  -4      231.38      267.45     31.06 o 
  10  12  -4     1367.91     1364.33     63.54 o 
  12  12  -4      419.91      512.57     45.51 o 
  14  12  -4       33.60       33.52     26.73 o 
  16  12  -4       43.66       62.02     30.00 o 
  18  12  -4      356.48      405.33     47.66 o 
  20  12  -4      384.42      355.15     50.46 o 
   2  14  -4     1793.70     1776.39     52.71 o 
   4  14  -4      174.75      157.22     22.27 o 
   6  14  -4       30.60       17.90     15.33 o 
   8  14  -4      529.89      533.34     34.19 o 
  10  14  -4      461.26      433.44     33.32 o 
  12  14  -4      127.42      103.92     23.95 o 
  14  14  -4      157.36      180.72     27.61 o 
  16  14  -4      118.03      105.26     34.77 o 
  18  14  -4      418.37      388.25     49.78 o 
  20  14  -4       56.53       75.06     42.39 o 
   0  16  -4      188.71      189.01     35.73 o 
   2  16  -4      528.81      482.16     33.80 o 
   4  16  -4      143.86      122.40     22.45 o 
   6  16  -4      283.42      303.68     26.41 o 
   8  16  -4     2138.11     2283.97     65.61 o 
  10  16  -4       23.39       33.77     20.34 o 
  12  16  -4      326.08      483.11     37.85 o 
  14  16  -4      218.71      257.84     32.42 o 
  16  16  -4     1252.28     1321.08     75.98 o 
  18  16  -4        0.61       15.53     30.44 o 
   2  18  -4       17.97       13.97     18.72 o 
   4  18  -4      148.45      201.64     27.04 o 
   6  18  -4      505.07      575.28     35.67 o 
   8  18  -4      133.74      133.94     25.89 o 
  10  18  -4       12.74       30.79     21.65 o 
  12  18  -4      261.54      307.89     34.25 o 
  14  18  -4       12.75       32.73     24.09 o 
  16  18  -4       72.92       79.00     28.15 o 
  18  18  -4      124.05      175.91     72.98 o 
   0  20  -4     1835.78     1832.72     88.39 o 
   2  20  -4     1096.09     1155.45     52.81 o 
   4  20  -4        8.76        5.30     20.63 o 
   6  20  -4      583.72      614.93     38.50 o 
   8  20  -4       49.11       66.54     23.52 o 
  10  20  -4      251.05      334.06     43.76 o 
  12  20  -4       11.46        0.14     22.90 o 
  14  20  -4      352.37      443.49     42.06 o 
  16  20  -4      338.34      345.34     40.84 o 
   2  22  -4      582.79      562.24     49.67 o 
   4  22  -4      726.53      619.74     44.43 o 
   6  22  -4      745.73      762.85     43.99 o 
   8  22  -4      212.97      219.54     32.74 o 
  10  22  -4      411.14      442.52     41.08 o 
  12  22  -4      270.92      267.44     37.16 o 
  14  22  -4      105.52      154.59     31.74 o 
   0  24  -4      469.72      514.42    102.92 o 
   2  24  -4      384.12      432.09     40.79 o 
   4  24  -4     1114.43     1184.98     64.83 o 
   6  24  -4      677.06      650.25     42.94 o 
   8  24  -4      119.22      136.35     27.63 o 
  10  24  -4        2.21      -17.28     23.25 o 
  12  24  -4       35.20       28.43     26.93 o 
   2  26  -4      125.18       88.72     29.08 o 
   4  26  -4      348.18      329.43     39.37 o 
   6  26  -4       58.24       47.44     23.50 o 
   8  26  -4       94.70       89.11     29.27 o 
  10  26  -4       32.22       43.92     27.32 o 
   0  28  -4      343.51      424.63     76.73 o 
   2  28  -4       29.28       30.27     26.82 o 
   4  28  -4      101.19       72.47     29.67 o 
   6  28  -4       91.29      159.11     35.30 o 
   1   1  -3     8300.47     8403.23    115.85 o 
   3   1  -3      305.40      321.23     27.28 o 
   5   1  -3     1216.20     1243.02     41.60 o 
   7   1  -3     1187.96     1102.50     33.34 o 
   9   1  -3     3533.80     3427.06     60.56 o 
  11   1  -3     2926.67     3070.47     76.16 o 
  13   1  -3      835.27      869.82     37.78 o 
  15   1  -3     2225.59     2364.97     65.45 o 
  17   1  -3      858.31      875.97     46.36 o 
  19   1  -3     1542.27     1502.67     59.87 o 
  21   1  -3      243.11      273.69     35.36 o 
  23   1  -3      648.73      648.49     51.03 o 
  25   1  -3      914.46      860.66     60.61 o 
  27   1  -3      316.09      300.06     43.28 o 
   1   3  -3     5792.21     6093.95     81.48 o 
   3   3  -3     2583.62     2693.52     45.19 o 
   5   3  -3     1377.35     1255.07     27.27 o 
   7   3  -3       18.83       18.93     10.43 o 
   9   3  -3     4685.35     5046.69    121.13 o 
  11   3  -3      907.55      912.12     27.84 o 
  13   3  -3      400.82      359.87     28.23 o 
  15   3  -3     1372.90     1218.66     47.02 o 
  17   3  -3      566.54      560.22     38.91 o 
  19   3  -3     1195.31     1196.15     55.26 o 
  21   3  -3      472.64      460.67     40.99 o 
  23   3  -3      930.80      885.70     58.21 o 
  25   3  -3      118.97      126.77     34.51 o 
  27   3  -3      127.62       87.36     34.34 o 
   1   5  -3     1359.54     1345.87     22.78 o 
   3   5  -3     2814.98     2696.08     50.21 o 
   5   5  -3     4294.15     4428.33     59.09 o 
   7   5  -3     3578.93     3679.28     63.46 o 
   9   5  -3     4773.46     4794.33    107.51 o 
  11   5  -3     2784.85     2823.08    103.78 o 
  13   5  -3      137.37      147.27     23.77 o 
  15   5  -3      284.86      239.30     27.28 o 
  17   5  -3      490.67      501.83     38.43 o 
  19   5  -3       48.34       40.63     23.76 o 
  21   5  -3      644.02      668.15     47.90 o 
  23   5  -3      586.23      577.04     50.01 o 
  25   5  -3      164.75      207.30     37.85 o 
  27   5  -3      176.23      152.05     37.44 o 
   1   7  -3     3328.01     3368.61     46.16 o 
   3   7  -3     1171.45     1176.73     26.67 o 
   5   7  -3     3422.98     3509.39     47.07 o 
   7   7  -3      795.31      827.13     27.50 o 
   9   7  -3     6987.18     6911.53    149.01 o 
  11   7  -3     5176.28     5137.94     97.53 o 
  13   7  -3     3793.42     3794.12    133.70 o 
  15   7  -3      681.87      721.32     40.70 o 
  17   7  -3      717.99      691.87     45.00 o 
  19   7  -3      699.69      735.60     48.45 o 
  21   7  -3      373.94      306.65     37.03 o 
  23   7  -3     1270.96     1194.38     67.75 o 
  25   7  -3      124.11       59.52     31.40 o 
   1   9  -3     1153.69     1173.95     25.58 o 
   3   9  -3     1129.35     1099.69     22.91 o 
   5   9  -3      758.03      750.53     20.83 o 
   7   9  -3     1292.02     1382.98     34.83 o 
   9   9  -3     3131.86     3060.23     65.07 o 
  11   9  -3     5984.31     6073.01    113.52 o 
  13   9  -3     1091.82     1141.14     78.60 o 
  15   9  -3      415.56      417.13     34.20 o 
  17   9  -3     4074.31     4056.74     98.12 o 
  19   9  -3      598.72      597.55     44.73 o 
  21   9  -3       44.70       18.58     25.92 o 
  23   9  -3     1282.84     1241.13     69.52 o 
  25   9  -3      877.29      793.19     59.07 o 
   1  11  -3     1612.79     1615.70     31.68 o 
   3  11  -3       46.79       49.73     10.41 o 
   5  11  -3      919.50      993.52     24.56 o 
   7  11  -3     1350.23     1350.79     34.43 o 
   9  11  -3     6595.97     6501.45    118.73 o 
  11  11  -3      348.81      360.39     29.40 o 
  13  11  -3     1314.87     1290.85     49.35 o 
  15  11  -3     2493.63     2328.23     69.40 o 
  17  11  -3     1224.57     1196.74     56.16 o 
  19  11  -3      615.24      633.24     47.15 o 
  21  11  -3      910.07      872.82     56.35 o 
  23  11  -3      641.86      632.53     52.53 o 
  25  11  -3        2.22      -18.42     25.59 o 
   1  13  -3      824.70      909.44     28.29 o 
   3  13  -3     3408.99     3427.42     62.77 o 
   5  13  -3     6559.85     6559.88    117.83 o 
   7  13  -3     4574.82     4494.96     82.86 o 
   9  13  -3     2359.41     2201.94     61.61 o 
  11  13  -3      579.99      583.33     37.81 o 
  13  13  -3       14.57       11.70     18.40 o 
  15  13  -3      486.51      443.06     37.05 o 
  17  13  -3     1120.74     1100.24     54.33 o 
  19  13  -3        7.04        8.95     23.45 o 
  21  13  -3     2652.39     2888.95     91.40 o 
  23  13  -3     1426.33     1636.80     88.95 o 
  25  13  -3       39.99       77.39     38.36 o 
   1  15  -3      581.46      610.04     40.54 o 
   3  15  -3     8585.53     8697.90    148.17 o 
   5  15  -3     2442.91     2203.67     62.43 o 
   7  15  -3      559.20      555.96     32.84 o 
   9  15  -3     2132.48     2080.48     61.88 o 
  11  15  -3     2375.95     2353.03     67.81 o 
  13  15  -3      753.24      736.78     45.66 o 
  15  15  -3      372.15      378.90     36.57 o 
  17  15  -3      473.16      391.84     51.05 o 
  19  15  -3       77.97       43.37     26.45 o 
  21  15  -3      569.61      527.95     48.02 o 
  23  15  -3      377.14      388.45     45.91 o 
   1  17  -3      996.73      938.29     44.91 o 
   3  17  -3     6868.94     6824.75    133.70 o 
   5  17  -3     2202.54     2178.10     64.14 o 
   7  17  -3      414.78      461.09     31.63 o 
   9  17  -3     1735.10     1700.07     64.54 o 
  11  17  -3     2327.71     2234.46     69.22 o 
  13  17  -3       70.90       55.26     22.87 o 
  15  17  -3       37.44       38.54     23.51 o 
  17  17  -3      147.91      162.34     31.06 o 
  19  17  -3      914.75      957.51     59.64 o 
  21  17  -3      454.03      488.63     61.04 o 
  23  17  -3      136.87      104.83     43.75 o 
   1  19  -3     3498.56     3323.26     90.40 o 
   3  19  -3     4286.78     4289.10     96.92 o 
   5  19  -3     1116.39      979.00     45.95 o 
   7  19  -3      337.87      347.29     29.31 o 
   9  19  -3      103.79      110.93     24.73 o 
  11  19  -3      130.55       97.23     25.85 o 
  13  19  -3       35.37       64.85     24.13 o 
  15  19  -3       81.48       86.57     26.66 o 
  17  19  -3      428.64      392.05     42.23 o 
  19  19  -3       25.84       23.10     26.92 o 
  21  19  -3      987.54     1027.73     79.17 o 
   1  21  -3      121.78       89.61     23.36 o 
   3  21  -3       19.38        9.55     19.16 o 
   5  21  -3      136.99      127.71     25.19 o 
   7  21  -3      484.51      465.38     34.58 o 
   9  21  -3     1478.88     1537.25     60.33 o 
  11  21  -3     1609.68     1582.46     69.35 o 
  13  21  -3      361.88      457.27     41.08 o 
  15  21  -3     1085.05     1206.49     82.92 o 
  17  21  -3     1869.18     1852.55     83.49 o 
  19  21  -3      172.64      198.00     37.28 o 
  21  21  -3       25.84       20.07     29.44 o 
   1  23  -3       19.23       -7.39     18.60 o 
   3  23  -3      648.46      491.88     39.67 o 
   5  23  -3       38.18       -5.70     20.10 o 
   7  23  -3      309.55      284.38     30.36 o 
   9  23  -3       97.36       86.61     22.82 o 
  11  23  -3       90.11      111.35     28.41 o 
  13  23  -3     1081.97     1112.32     71.10 o 
  15  23  -3     3226.33     3403.20    100.93 o 
  17  23  -3      884.71      896.57     61.02 o 
  19  23  -3      179.67      162.35     35.91 o 
   1  25  -3     1135.56     1079.97     77.79 o 
   3  25  -3      834.96      790.96     51.13 o 
   5  25  -3     1405.71     1596.79     63.83 o 
   7  25  -3        6.34        2.84     19.40 o 
   9  25  -3      993.22      943.97     51.68 o 
  11  25  -3       45.41       46.45     26.72 o 
  13  25  -3       52.72       36.50     27.60 o 
  15  25  -3      196.78      214.87     51.05 o 
  17  25  -3      394.62      347.14     43.45 o 
   1  27  -3      552.98      577.71     46.46 o 
   3  27  -3      233.21      245.50     34.98 o 
   5  27  -3      401.35      381.17     40.18 o 
   7  27  -3      301.35      269.10     33.26 o 
   9  27  -3      448.62      483.24     40.71 o 
  11  27  -3      821.13      820.20     57.95 o 
  13  27  -3       35.09       48.75     28.63 o 
  15  27  -3      195.62      181.99     37.12 o 
  17  27  -3       35.68       26.16     29.78 o 
   1  29  -3       84.87       19.64     24.83 o 
   3  29  -3      330.65      371.47     40.95 o 
   5  29  -3     1332.51     1536.41     69.32 o 
   7  29  -3      117.64       82.40     26.81 o 
   9  29  -3      346.41      377.73     43.34 o 
  11  29  -3      106.52      125.17     33.44 o 
  13  29  -3      402.69      478.71     49.07 o 
  15  29  -3       86.85       20.58     50.53 o 
   1  31  -3      207.08      235.63     37.09 o 
   3  31  -3       34.44       67.82     28.47 o 
   5  31  -3      407.50      460.39     47.40 o 
   7  31  -3       96.04       55.55     27.07 o 
   9  31  -3       42.70       45.35     29.88 o 
  11  31  -3      133.28      152.78     35.82 o 
   1  33  -3       43.03       38.65     27.84 o 
   3  33  -3      264.75      188.03     36.82 o 
   5  33  -3      202.63      211.24     38.32 o 
   7  33  -3      274.55      272.05     37.45 o 
   2   0  -2     2679.22     2552.47     64.17 o 
   6   0  -2    22520.79    21870.31    286.49 o 
  10   0  -2    39485.47    41505.46    815.73 o 
  14   0  -2      556.92      439.31     33.08 o 
  18   0  -2      230.19      275.84     44.47 o 
  22   0  -2     3188.33     2886.49    125.95 o 
  26   0  -2      598.43      525.57     71.89 o 
  30   0  -2      559.12      592.99     84.02 o 
   0   2  -2    62918.36    64173.59   1163.08 o 
   2   2  -2     6316.15     6133.33     84.95 o 
   4   2  -2    11356.19    10779.22    135.02 o 
   6   2  -2     8278.09     8451.32    118.56 o 
   8   2  -2    10994.17    11418.42    116.34 o 
  10   2  -2     3820.80     3776.04     67.74 o 
  12   2  -2     1699.36     1796.52     39.76 o 
  14   2  -2     7380.83     7523.81    112.20 o 
  16   2  -2      858.04      813.67     32.27 o 
  18   2  -2     2503.48     2315.06     71.47 o 
  20   2  -2      756.81      766.94     50.46 o 
  22   2  -2      469.04      520.10     45.51 o 
  24   2  -2     1044.29      988.97     62.04 o 
  26   2  -2      543.83      490.92     50.21 o 
  28   2  -2     1616.79     1769.90     88.21 o 
  30   2  -2       85.01       49.68     40.51 o 
   2   4  -2     5306.32     5459.57     57.26 o 
   4   4  -2     2229.93     2164.25     29.07 o 
   6   4  -2     6172.14     6583.20    106.34 o 
   8   4  -2     8578.57     8583.37     92.80 o 
  10   4  -2      179.41      206.62     16.53 o 
  12   4  -2     1927.50     2166.22     59.43 o 
  14   4  -2     1291.15     1383.97     43.81 o 
  16   4  -2     1835.97     1831.02     70.42 o 
  18   4  -2     1056.13      933.33     51.52 o 
  20   4  -2     5344.76     5273.22    121.36 o 
  22   4  -2     1652.61     1534.12     82.11 o 
  24   4  -2     4209.08     4093.32    148.56 o 
  26   4  -2      578.38      506.61     50.94 o 
  28   4  -2      710.91      708.51     61.47 o 
   0   6  -2     2513.60     2934.06     78.76 o 
   2   6  -2     7847.15     7798.48    112.41 o 
   4   6  -2     3617.93     3832.40     49.69 o 
   6   6  -2      959.73      920.44     20.42 o 
   8   6  -2    15957.12    16334.20    293.53 o 
  10   6  -2    19741.79    19985.75    406.17 o 
  12   6  -2     5948.97     5723.45    122.05 o 
  14   6  -2    12542.61    12602.10    352.25 o 
  16   6  -2     3050.61     3025.10     78.30 o 
  18   6  -2     8954.06     8706.55    162.95 o 
  20   6  -2     4565.57     4626.50    112.41 o 
  22   6  -2       63.54       14.30     23.93 o 
  24   6  -2       89.99      106.88     32.29 o 
  26   6  -2      744.01      646.80     55.14 o 
  28   6  -2       62.10       43.24     31.66 o 
   2   8  -2    10526.32    11929.97    149.89 o 
   4   8  -2     6721.26     7130.70    106.98 o 
   6   8  -2     1312.95     1282.31     30.85 o 
   8   8  -2     5599.56     5531.28     96.45 o 
  10   8  -2      604.37      606.08     30.37 o 
  12   8  -2     1804.56     1774.57     42.80 o 
  14   8  -2      559.65      622.27     32.22 o 
  16   8  -2      386.16      376.59     33.39 o 
  18   8  -2     3034.23     2864.73     81.73 o 
  20   8  -2     2293.64     2211.78     74.98 o 
  22   8  -2     1947.27     2008.25     74.88 o 
  24   8  -2      623.41      595.12     58.23 o 
  26   8  -2      892.60      808.43     61.38 o 
  28   8  -2       58.98       84.81     36.91 o 
   0  10  -2    38355.27    40297.52    582.89 o 
   2  10  -2    22620.21    22689.84    335.92 o 
   4  10  -2    22059.12    23192.86    228.45 o 
   6  10  -2    10627.84    10778.19    141.63 o 
   8  10  -2     1961.10     1988.97     41.64 o 
  10  10  -2        4.80        4.39     10.99 o 
  12  10  -2     5745.51     5832.17    124.84 o 
  14  10  -2      985.56      972.96     39.24 o 
  16  10  -2      941.63      938.75     50.73 o 
  18  10  -2       86.62       77.40     23.89 o 
  20  10  -2      568.88      553.56     44.96 o 
  22  10  -2     1262.73     1287.66     74.82 o 
  24  10  -2      627.62      492.35     47.24 o 
  26  10  -2     2513.69     2460.14     92.50 o 
  28  10  -2      946.70     1110.35     74.00 o 
   2  12  -2    28419.93    29680.83    483.53 o 
   4  12  -2    12883.20    13534.05    176.56 o 
   6  12  -2      113.04       87.99     12.14 o 
   8  12  -2     2656.75     2672.54     52.12 o 
  10  12  -2    10684.35    10623.37    195.22 o 
  12  12  -2     9915.86     9918.20    187.70 o 
  14  12  -2     1568.24     1515.92     55.26 o 
  16  12  -2     1061.90      950.95     52.28 o 
  18  12  -2      110.02       63.21     25.67 o 
  20  12  -2      158.84      138.10     30.55 o 
  22  12  -2     1271.70     1291.97     66.74 o 
  24  12  -2       89.17       31.87     28.05 o 
  26  12  -2      491.86      491.97     51.91 o 
  28  12  -2      846.18      856.97     68.00 o 
   0  14  -2     7518.23     8161.65    232.83 o 
   2  14  -2    13866.67    14050.92    237.53 o 
   4  14  -2      693.42      745.00     31.36 o 
   6  14  -2     6832.93     6932.86    115.68 o 
   8  14  -2     6215.19     6338.83    134.82 o 
  10  14  -2     1836.77     1863.33     71.81 o 
  12  14  -2    10196.82    10112.83    209.59 o 
  14  14  -2      799.51      796.12     46.33 o 
  16  14  -2     4191.39     4044.94    100.73 o 
  18  14  -2     3012.94     2957.29     87.12 o 
  20  14  -2     2025.44     1811.74     81.84 o 
  22  14  -2      471.20      482.34     46.30 o 
  24  14  -2      205.10      196.31     37.34 o 
  26  14  -2      578.56      666.82     58.52 o 
   2  16  -2     1648.65     1673.18     41.38 o 
   4  16  -2      605.55      652.00     30.10 o 
   6  16  -2     1162.86     1159.63     44.60 o 
   8  16  -2     1362.18     1312.72     51.89 o 
  10  16  -2     3570.81     3380.31     87.27 o 
  12  16  -2     4164.66     3821.70     93.79 o 
  14  16  -2      813.74      735.71     47.33 o 
  16  16  -2     3153.54     3145.64     90.18 o 
  18  16  -2     3194.62     3116.21     93.46 o 
  20  16  -2      246.77      194.75     33.71 o 
  22  16  -2     1770.08     1743.64     75.90 o 
  24  16  -2       27.49        6.56     27.75 o 
  26  16  -2      952.31     1087.04     73.18 o 
   0  18  -2      920.20      945.71     50.13 o 
   2  18  -2     3719.33     3723.02     83.75 o 
   4  18  -2     2473.29     2517.20     82.88 o 
   6  18  -2     7999.25     7683.08    146.45 o 
   8  18  -2     5914.20     5711.64    101.54 o 
  10  18  -2      697.97      720.58     67.26 o 
  12  18  -2     3418.92     3590.44     91.89 o 
  14  18  -2     1921.89     1906.45     67.33 o 
  16  18  -2     8943.15     8805.80    173.70 o 
  18  18  -2     1687.15     1689.55     70.34 o 
  20  18  -2     1009.26      960.55     61.18 o 
  22  18  -2     1469.26     1516.13     74.73 o 
  24  18  -2      437.01      478.68     51.07 o 
  26  18  -2      145.36      125.69     37.52 o 
   2  20  -2      256.97      258.29     28.25 o 
   4  20  -2     1240.82     1149.42     49.85 o 
   6  20  -2     4966.63     4851.72    107.79 o 
   8  20  -2     2801.28     2616.28     68.96 o 
  10  20  -2     3835.15     3845.58     94.94 o 
  12  20  -2     1528.86     1621.54     88.59 o 
  14  20  -2       54.41       43.37     24.66 o 
  16  20  -2      790.23      662.36     49.30 o 
  18  20  -2      622.70      639.80     50.36 o 
  20  20  -2      191.86      170.48     37.22 o 
  22  20  -2     2452.63     2443.24     91.26 o 
  24  20  -2      202.76      223.52     41.42 o 
   0  22  -2     5774.89     5537.21    168.62 o 
   2  22  -2     4687.94     4543.31    103.36 o 
   4  22  -2     3083.21     2986.33     89.95 o 
   6  22  -2     4184.05     4077.43    100.03 o 
   8  22  -2     2013.54     1859.73     58.94 o 
  10  22  -2      831.36      685.10     47.26 o 
  12  22  -2      580.17      532.90     47.14 o 
  14  22  -2      453.54      441.80     42.06 o 
  16  22  -2      231.48      209.90     34.38 o 
  18  22  -2      479.83      455.91     45.75 o 
  20  22  -2      305.97      262.95     40.60 o 
  22  22  -2      150.72      175.86     38.93 o 
  24  22  -2      569.75      649.65     63.21 o 
   2  24  -2      635.67      548.50     42.19 o 
   4  24  -2     2262.81     2173.67     72.27 o 
   6  24  -2      692.87      580.37     44.14 o 
   8  24  -2     2755.94     2760.84     74.78 o 
  10  24  -2      455.14      452.03     41.79 o 
  12  24  -2      352.26      338.05     37.72 o 
  14  24  -2      104.60      105.64     29.29 o 
  16  24  -2      136.61      156.05     55.91 o 
  18  24  -2      162.25      145.63     34.94 o 
  20  24  -2      464.40      536.09     53.00 o 
  22  24  -2      265.24      265.57     43.84 o 
   0  26  -2      192.66      247.21     46.26 o 
   2  26  -2      546.17      410.83     46.99 o 
   4  26  -2     1590.78     1406.69     60.56 o 
   6  26  -2     1899.52     1838.97     70.36 o 
   8  26  -2      513.32      666.18     49.98 o 
  10  26  -2     1716.66     1686.40     68.72 o 
  12  26  -2      712.58      642.75     50.15 o 
  14  26  -2     3426.13     3498.31    121.28 o 
  16  26  -2      208.79      162.34     35.46 o 
  18  26  -2     1163.87     1246.52     74.43 o 
  20  26  -2      392.32      420.09     53.76 o 
   2  28  -2      370.82      307.26     43.77 o 
   4  28  -2      561.87      535.00     45.23 o 
   6  28  -2      619.68      530.07     45.79 o 
   8  28  -2      117.91      106.07     25.30 o 
  10  28  -2      140.79       95.35     29.96 o 
  12  28  -2       68.32       74.53     28.50 o 
  14  28  -2       24.62       27.42     26.22 o 
  16  28  -2      726.80      785.76     70.77 o 
  18  28  -2        1.75       19.91     29.86 o 
  20  28  -2      505.02      526.17     56.89 o 
   0  30  -2     1733.94     1834.99    116.02 o 
   2  30  -2      221.66      200.88     34.61 o 
   4  30  -2     2785.23     2517.11     86.67 o 
   6  30  -2       88.83      110.23     27.01 o 
   8  30  -2       52.80       58.09     24.29 o 
  10  30  -2     1268.66     1156.93    109.54 o 
  12  30  -2      180.41      145.57     34.98 o 
  14  30  -2      889.55      962.51     82.38 o 
  16  30  -2      268.09      302.61     44.63 o 
  18  30  -2      144.87      135.12     39.14 o 
   2  32  -2       36.84       22.57     26.84 o 
   4  32  -2       35.07       34.63     26.49 o 
   6  32  -2     1723.78     1791.09     80.18 o 
   8  32  -2      513.46      568.39     46.74 o 
  10  32  -2      297.66      273.15     42.53 o 
  12  32  -2       17.72       33.53     29.76 o 
  14  32  -2      343.70      414.49     50.39 o 
  16  32  -2       72.12       78.26     35.20 o 
   0  34  -2     1075.48      834.39    118.83 o 
   2  34  -2      535.87      539.22     51.47 o 
   4  34  -2      568.20      642.43     56.22 o 
   6  34  -2       58.78       30.64     24.30 o 
   8  34  -2      259.39      260.10     36.63 o 
  10  34  -2      199.37      205.71     39.56 o 
  12  34  -2      325.02      415.04     50.65 o 
   2  36  -2       92.65       78.39     32.24 o 
   4  36  -2       27.79       18.96     28.78 o 
   6  36  -2      174.73      231.43     37.51 o 
   8  36  -2       74.26       58.53     29.13 o 
  10  36  -2      172.09      110.41     69.24 o 
   0  38  -2      218.26      314.66     64.09 o 
   2  38  -2        2.33       18.91     38.10 o 
   1   1  -1      534.03      538.05     15.03 o 
   3   1  -1      502.01      516.24     12.88 o 
   5   1  -1    42983.11    43203.55    345.95 o 
   7   1  -1    24505.19    24674.92    203.61 o 
   9   1  -1    20504.00    20610.59    174.78 o 
  11   1  -1    30168.27    32545.47    311.30 o 
  13   1  -1    17155.68    16989.27    192.55 o 
  15   1  -1    10480.95     9644.00    164.63 o 
  17   1  -1     4643.50     4501.97    128.57 o 
  19   1  -1    16923.50    16643.60    268.71 o 
  21   1  -1     8190.45     7761.27    157.36 o 
  23   1  -1     3413.83     3485.85    100.78 o 
  25   1  -1      126.96       78.14     30.74 o 
  27   1  -1      759.29      656.72     75.09 o 
  29   1  -1      434.02      390.81     49.93 o 
  31   1  -1      130.97      163.79     40.57 o 
   1   3  -1    64163.57    65669.59    522.36 o 
   3   3  -1    22886.84    22990.15    182.55 o 
   5   3  -1    37399.16    37357.16    298.64 o 
   7   3  -1      247.89      217.85     11.05 o 
   9   3  -1    18707.19    19736.76    172.76 o 
  11   3  -1     4541.38     4973.02     68.03 o 
  13   3  -1     7074.07     7287.24     94.05 o 
  15   3  -1     3554.25     3657.16     75.22 o 
  17   3  -1     2366.78     2329.45     59.89 o 
  19   3  -1     7863.83     7682.39    151.22 o 
  21   3  -1     2682.19     2413.08     79.43 o 
  23   3  -1       16.15      -10.88     23.85 o 
  25   3  -1     1466.68     1426.94     75.03 o 
  27   3  -1      118.73      119.01     35.90 o 
  29   3  -1     1500.33     1609.42     89.25 o 
  31   3  -1       73.48       66.16     35.86 o 
   1   5  -1   183165.86   180922.14   1447.93 o 
   3   5  -1    30682.63    31229.53    308.90 o 
   5   5  -1    14413.51    13602.04    126.29 o 
   7   5  -1     1887.65     1940.97     31.79 o 
   9   5  -1    31070.20    32450.88    304.66 o 
  11   5  -1     6644.55     7230.90    105.87 o 
  13   5  -1     2658.03     2811.52     53.43 o 
  15   5  -1      987.37      927.07     43.90 o 
  17   5  -1      176.97      212.67     31.33 o 
  19   5  -1     1021.30     1014.45     55.61 o 
  21   5  -1      102.45       73.30     26.53 o 
  23   5  -1     1285.79     1135.04     64.39 o 
  25   5  -1     1930.06     1961.77     78.46 o 
  27   5  -1      734.13      812.03     79.41 o 
  29   5  -1     3334.92     3467.30    115.27 o 
  31   5  -1      478.95      461.83     55.26 o 
   1   7  -1    94749.50    94668.92    811.98 o 
   3   7  -1    83429.61    84669.90    736.54 o 
   5   7  -1     3615.15     3605.29     48.46 o 
   7   7  -1    25012.95    25328.22    257.05 o 
   9   7  -1     9730.21    10440.03    158.16 o 
  11   7  -1     6428.86     6449.89    119.29 o 
  13   7  -1     3153.24     3432.54     76.68 o 
  15   7  -1     4989.74     4722.86    108.58 o 
  17   7  -1     2226.06     2078.38     65.50 o 
  19   7  -1     1837.23     1755.74     63.80 o 
  21   7  -1     1410.14     1389.29     61.84 o 
  23   7  -1     2684.25     2471.27     83.11 o 
  25   7  -1     2153.37     2139.62     81.89 o 
  27   7  -1     1866.76     1907.14     92.65 o 
  29   7  -1      254.40      248.03     45.53 o 
  31   7  -1     2192.25     2441.30    100.17 o 
   1   9  -1    24196.85    23773.12    220.73 o 
   3   9  -1     1139.15     1058.27     21.59 o 
   5   9  -1    11899.99    12660.13    121.89 o 
   7   9  -1     7177.30     6985.68     87.35 o 
   9   9  -1     1948.30     2261.91     44.97 o 
  11   9  -1    13633.25    13984.05    213.46 o 
  13   9  -1     2214.79     2116.36     60.74 o 
  15   9  -1     7351.20     7320.20    137.62 o 
  17   9  -1     4025.23     3970.13     96.28 o 
  19   9  -1     2246.81     2138.30     72.07 o 
  21   9  -1     3310.46     3055.49     89.35 o 
  23   9  -1     1372.54     1403.14     86.16 o 
  25   9  -1      126.44      109.23     33.44 o 
  27   9  -1     1501.18     1463.15     80.45 o 
  29   9  -1       83.70      116.60     35.91 o 
   1  11  -1     4079.11     4583.63     77.54 o 
   3  11  -1    22636.37    23577.12    225.26 o 
   5  11  -1      582.33      636.83     19.74 o 
   7  11  -1     3628.44     3507.01     61.11 o 
   9  11  -1    18361.38    18771.01    238.89 o 
  11  11  -1    22757.58    22105.32    305.51 o 
  13  11  -1     3544.59     3267.08     83.01 o 
  15  11  -1      657.10      597.05     40.14 o 
  17  11  -1    16356.53    15564.11    252.00 o 
  19  11  -1     4523.19     4435.57    107.22 o 
  21  11  -1     3799.72     3754.65    103.36 o 
  23  11  -1      239.91      175.86     35.08 o 
  25  11  -1     2569.73     2768.61     95.12 o 
  27  11  -1      158.41      192.94     40.22 o 
  29  11  -1      215.91      198.53     43.21 o 
   1  13  -1     6046.35     6869.73     81.52 o 
   3  13  -1    25992.01    27683.11    360.06 o 
   5  13  -1     6602.50     7115.66     91.31 o 
   7  13  -1    13292.18    12950.63    161.70 o 
   9  13  -1     7802.11     7626.88    137.28 o 
  11  13  -1    15306.24    14631.89    228.01 o 
  13  13  -1     7527.35     7276.82    189.35 o 
  15  13  -1     1013.71      912.03     49.52 o 
  17  13  -1    14361.73    13977.21    234.80 o 
  19  13  -1     3104.29     3175.14    137.21 o 
  21  13  -1     1068.43      998.46     60.50 o 
  23  13  -1      717.27      689.68     53.96 o 
  25  13  -1     1437.64     1356.27     77.09 o 
  27  13  -1      778.93      726.09     61.69 o 
  29  13  -1      474.15      510.34     56.61 o 
   1  15  -1    10034.89    10511.93    136.10 o 
   3  15  -1     9683.04     9003.79    132.05 o 
   5  15  -1      444.06      349.37     23.86 o 
   7  15  -1    13140.41    13347.05    167.81 o 
   9  15  -1      293.65      280.75     27.95 o 
  11  15  -1     2942.93     2678.11     83.68 o 
  13  15  -1     2977.44     3013.00     79.92 o 
  15  15  -1      803.05      758.06     46.40 o 
  17  15  -1      179.59      162.84     29.83 o 
  19  15  -1      811.12      758.95     52.12 o 
  21  15  -1     1616.24     1662.04     82.65 o 
  23  15  -1      492.48      457.00     47.19 o 
  25  15  -1     1079.89     1031.11     77.52 o 
  27  15  -1      559.42      571.69     60.77 o 
  29  15  -1      153.57      172.54     42.27 o 
   1  17  -1     6074.50     5851.41    110.38 o 
   3  17  -1    11624.52    10854.86    175.39 o 
   5  17  -1     5040.29     5097.85    126.95 o 
   7  17  -1    12300.97    12230.45    177.92 o 
   9  17  -1     2520.19     2445.63     82.31 o 
  11  17  -1     6777.81     6675.00    130.05 o 
  13  17  -1     1577.67     1418.11     82.92 o 
  15  17  -1      283.83      287.42     34.27 o 
  17  17  -1     3058.84     2755.09     84.37 o 
  19  17  -1      283.99      219.45     33.96 o 
  21  17  -1      603.08      685.23     53.63 o 
  23  17  -1      150.75      133.04     32.17 o 
  25  17  -1       95.32      114.50     38.63 o 
  27  17  -1     1397.17     1424.10     84.69 o 
   1  19  -1     2076.96     1884.49     58.24 o 
   3  19  -1    10382.69     9996.21    169.29 o 
   5  19  -1     1477.51     1383.21     50.70 o 
   7  19  -1     3865.25     3828.70     80.26 o 
   9  19  -1     4756.31     4808.36    106.63 o 
  11  19  -1     9197.51     9074.04    166.58 o 
  13  19  -1     9343.16     9166.19    172.24 o 
  15  19  -1     6935.83     6748.19    142.64 o 
  17  19  -1     1710.61     1564.59     76.17 o 
  19  19  -1      589.44      580.51     51.86 o 
  21  19  -1     1426.47     1461.73     78.06 o 
  23  19  -1      560.41      514.49     50.59 o 
  25  19  -1     1275.90     1265.50     78.02 o 
  27  19  -1      576.34      603.89     60.47 o 
   1  21  -1     1127.15     1179.68     48.61 o 
   3  21  -1     1508.21     1370.39     52.51 o 
   5  21  -1     1269.14     1168.53     50.44 o 
   7  21  -1     1393.11     1516.81     50.49 o 
   9  21  -1     2496.55     2217.57     70.79 o 
  11  21  -1      408.00      397.41     49.36 o 
  13  21  -1     6285.25     6210.40    164.04 o 
  15  21  -1     4988.42     4767.98    117.81 o 
  17  21  -1      366.40      367.30     40.89 o 
  19  21  -1      411.17      373.55     46.46 o 
  21  21  -1     2451.13     2257.74     92.38 o 
  23  21  -1      137.39      116.90     36.55 o 
  25  21  -1     1010.31     1145.92    140.91 o 
   1  23  -1     2970.05     2699.39     90.50 o 
   3  23  -1      550.30      595.41     52.94 o 
   5  23  -1     2180.99     2087.33     85.35 o 
   7  23  -1    10554.63    10152.90    165.84 o 
   9  23  -1     1167.19     1107.75     58.85 o 
  11  23  -1     1406.75     1443.45     67.53 o 
  13  23  -1      504.45      510.76     44.26 o 
  15  23  -1      644.12      671.89     50.40 o 
  17  23  -1      844.06     1068.79     65.44 o 
  19  23  -1     1579.65     1577.10     82.13 o 
  21  23  -1     1362.91     1440.77     88.87 o 
  23  23  -1     1007.52     1067.45     73.16 o 
  25  23  -1      108.29      100.99     38.94 o 
   1  25  -1     1513.34     1366.41     63.48 o 
   3  25  -1     3743.11     3544.10     94.50 o 
   5  25  -1     6392.02     6241.71    134.70 o 
   7  25  -1     8859.43     8794.98    152.79 o 
   9  25  -1      387.22      342.05     38.01 o 
  11  25  -1     1391.56     1374.28     61.49 o 
  13  25  -1       63.45       35.54     24.24 o 
  15  25  -1     2357.95     2443.54     95.62 o 
  17  25  -1     1344.51     1331.52     93.71 o 
  19  25  -1      247.91      217.42     40.18 o 
  21  25  -1      229.71      216.55     47.12 o 
  23  25  -1      679.59      749.36     65.47 o 
   1  27  -1     3601.37     3781.52    156.79 o 
   3  27  -1      229.17      196.83     31.77 o 
   5  27  -1     7054.17     6847.39    148.53 o 
   7  27  -1     2328.21     2332.06     76.57 o 
   9  27  -1     1032.55      953.16     64.74 o 
  11  27  -1      408.77      310.97     37.80 o 
  13  27  -1      100.77      111.02     30.14 o 
  15  27  -1      508.50      562.73     97.40 o 
  17  27  -1      315.68      194.87     37.25 o 
  19  27  -1       78.87       78.16     33.80 o 
  21  27  -1       11.04       39.95     31.82 o 
  23  27  -1     1040.21     1149.41     77.75 o 
   1  29  -1     2880.40     2743.33     89.01 o 
   3  29  -1      429.77      402.87     41.27 o 
   5  29  -1     1062.44     1010.29     66.45 o 
   7  29  -1      280.61      289.99     33.99 o 
   9  29  -1      349.52      382.81     42.74 o 
  11  29  -1      651.85      563.85     60.23 o 
  13  29  -1     1381.08     1303.72     84.54 o 
  15  29  -1     1330.83     1258.86     75.14 o 
  17  29  -1      376.35      300.84     44.91 o 
  19  29  -1       60.07       41.27     31.24 o 
  21  29  -1      204.57      227.82     44.32 o 
   1  31  -1      337.25      326.95     39.98 o 
   3  31  -1      203.02      141.98     32.10 o 
   5  31  -1     1104.50     1117.43     77.12 o 
   7  31  -1      512.28      506.40     43.30 o 
   9  31  -1      809.12      756.27     57.91 o 
  11  31  -1      305.09      284.39     40.83 o 
  13  31  -1     3296.80     3500.38    118.31 o 
  15  31  -1     1405.97     1524.47    105.07 o 
  17  31  -1      769.73      790.85     65.00 o 
  19  31  -1      703.05      706.61     63.44 o 
   1  33  -1       25.59      -15.72     22.14 o 
   3  33  -1      496.85      425.48     45.72 o 
   5  33  -1     1027.38      996.56     67.09 o 
   7  33  -1       61.16       46.91     26.14 o 
   9  33  -1      676.42      706.43     58.60 o 
  11  33  -1      353.40      407.60     48.87 o 
  13  33  -1      719.23      733.75     62.57 o 
  15  33  -1      753.85      759.68    100.51 o 
  17  33  -1        5.05        5.25     31.65 o 
   1  35  -1       88.62      112.62     33.54 o 
   3  35  -1      841.03      915.50     65.18 o 
   5  35  -1     1689.79     1735.05    103.27 o 
   7  35  -1      154.51      222.76     35.49 o 
   9  35  -1      179.60      193.46     39.59 o 
  11  35  -1       11.58       -4.73     28.62 o 
  13  35  -1      293.12      264.09     44.03 o 
  15  35  -1       74.22       70.66     36.84 o 
   1  37  -1      129.02      142.38     36.42 o 
   3  37  -1     1101.68     1083.53     86.70 o 
   5  37  -1     1884.54     1988.75     96.99 o 
   7  37  -1       42.21       51.82     28.51 o 
   9  37  -1      125.06      167.03     41.21 o 
  11  37  -1       28.59       21.44     32.54 o 
   1  39  -1     1111.53     1133.63     78.79 o 
   3  39  -1       91.51      135.61     35.48 o 
   5  39  -1       52.56       79.30     30.58 o 
   7  39  -1      548.31      588.36     70.23 o 
   4   0   0    17530.37    16417.66    201.20 o 
   8   0   0    51348.23    52029.02    624.22 o 
  12   0   0      847.04      760.25     40.85 o 
  16   0   0       62.46       32.44     18.10 o 
  20   0   0      200.25      242.42     47.58 o 
  24   0   0    10259.87    10517.22    285.14 o 
  28   0   0    10967.69    11788.24    354.62 o 
  32   0   0      510.55      585.97     89.14 o 
   2   2   0    10308.43    10175.53     94.43 o 
   4   2   0     8067.08     8210.04     77.78 o 
   6   2   0   113068.56   113993.82   1007.53 o 
   8   2   0     1940.05     1676.93     26.12 o 
  10   2   0     1497.92     1411.78     30.22 o 
  12   2   0      481.90      383.19     24.49 o 
  14   2   0     6948.52     7474.52    121.73 o 
  16   2   0      548.13      522.64     31.75 o 
  18   2   0      135.79      156.84     24.77 o 
  20   2   0     2852.12     2685.66     70.75 o 
  22   2   0     1903.39     1962.42     71.56 o 
  24   2   0      449.17      431.24     44.91 o 
  26   2   0       11.83      -21.25     22.45 o 
  28   2   0       54.71       15.10     32.82 o 
  30   2   0     1171.06     1115.68     77.79 o 
  32   2   0     1595.87     1921.67    101.35 o 
   0   4   0    23109.15    22428.88    332.77 o 
   2   4   0     3514.38     3362.54     39.60 o 
   4   4   0    12162.50    12340.09    118.76 o 
   6   4   0    48318.72    49986.58    437.12 o 
   8   4   0     3332.88     3299.74     42.78 o 
  10   4   0    27782.88    26908.87    283.44 o 
  12   4   0     5349.05     5600.71    114.53 o 
  14   4   0    52634.55    51751.57    684.90 o 
  16   4   0     2288.52     2154.19     59.01 o 
  18   4   0    25295.18    24426.19    333.55 o 
  20   4   0      477.63      413.56     36.18 o 
  22   4   0       96.04      119.20     36.55 o 
  24   4   0        2.64      -23.59     23.59 o 
  26   4   0      361.44      346.86     42.38 o 
  28   4   0        1.05       -6.25     31.33 o 
  30   4   0      216.80      225.99     44.11 o 
   2   6   0     9824.25     9716.14     96.02 o 
   4   6   0    32549.93    31777.05    274.65 o 
   6   6   0      417.43      378.19     15.34 o 
   8   6   0    73178.16    73323.44    639.21 o 
  10   6   0    22346.21    23179.71    270.21 o 
  12   6   0     1210.22     1319.38     39.14 o 
  14   6   0     1773.20     1819.42     64.29 o 
  16   6   0       99.42      171.49     23.68 o 
  18   6   0    18869.26    18352.61    263.70 o 
  20   6   0    35978.47    35702.98    473.24 o 
  22   6   0        2.16        5.48     21.55 o 
  24   6   0     2021.83     2143.37    106.61 o 
  26   6   0     2815.12     2876.60     96.75 o 
  28   6   0     1657.52     1663.14     85.79 o 
  30   6   0      154.10      178.61     41.15 o 
   0   8   0    46689.13    47342.41    856.14 o 
   2   8   0    29741.87    29546.58    315.01 o 
   4   8   0     5599.61     5369.91     61.93 o 
   6   8   0      661.57      757.05     19.01 o 
   8   8   0    20740.34    19910.17    226.11 o 
  10   8   0     5900.28     6266.12    100.72 o 
  12   8   0    58722.31    60604.78    740.93 o 
  14   8   0     4620.70     4164.55     80.74 o 
  16   8   0     7935.19     7583.03    177.19 o 
  18   8   0     1795.76     1728.37     62.60 o 
  20   8   0     9626.51     9578.19    167.07 o 
  22   8   0      172.40      155.62     31.84 o 
  24   8   0        3.96      -21.62     21.62 o 
  26   8   0     1499.75     1479.24     78.05 o 
  28   8   0      642.85      556.04     54.50 o 
  30   8   0      742.64      822.32     67.31 o 
   2  10   0     5935.62     5855.95     69.71 o 
   4  10   0     8252.87     8743.90     89.32 o 
   6  10   0      635.29      611.71     23.43 o 
   8  10   0    10233.63     9814.74    153.45 o 
  10  10   0    17935.15    18269.83    263.53 o 
  12  10   0     5809.06     5530.08     97.88 o 
  14  10   0     1220.71     1200.07     41.51 o 
  16  10   0      818.75      721.12     46.66 o 
  18  10   0      905.09      891.48     50.57 o 
  20  10   0      525.13      557.19     44.03 o 
  22  10   0     1470.17     1486.55    111.04 o 
  24  10   0       31.16       21.39     24.52 o 
  26  10   0        2.04       -3.93     25.65 o 
  28  10   0        4.70       -7.36     28.89 o 
  30  10   0      257.78      303.24     46.97 o 
   0  12   0    23616.96    23299.58    318.13 o 
   2  12   0    90295.70    87740.00    997.91 o 
   4  12   0     3688.58     3747.78     60.20 o 
   6  12   0    61353.16    61771.22    799.16 o 
   8  12   0     4225.70     5236.90     98.16 o 
  10  12   0      713.42      970.75     39.25 o 
  12  12   0    22314.57    22858.90    328.30 o 
  14  12   0       90.14       62.13     15.86 o 
  16  12   0     4660.72     4446.77     91.12 o 
  18  12   0     1279.74     1258.34     60.59 o 
  20  12   0      664.39      551.41     44.94 o 
  22  12   0     1573.04     1576.85     64.58 o 
  24  12   0      927.62      938.45     63.74 o 
  26  12   0     5072.69     5378.89    140.02 o 
  28  12   0      137.27      130.03     37.11 o 
  30  12   0     2004.95     2366.14     98.62 o 
   2  14   0     3899.22     4030.48     80.43 o 
   4  14   0    17438.17    17011.16    246.28 o 
   6  14   0      478.46      358.32     26.51 o 
   8  14   0    13184.90    13804.33    211.17 o 
  10  14   0     3219.62     3259.02     76.87 o 
  12  14   0     4990.90     5058.32    121.02 o 
  14  14   0       77.67       74.60     17.39 o 
  16  14   0      209.08      191.60     23.31 o 
  18  14   0     3142.69     2986.62     86.09 o 
  20  14   0        9.84       42.01     24.82 o 
  22  14   0     4484.62     4233.19    113.18 o 
  24  14   0     1094.07      993.89     60.76 o 
  26  14   0      619.85      822.72     63.48 o 
  28  14   0     1233.21     1088.11     73.68 o 
  30  14   0      192.35      180.00     43.34 o 
   0  16   0     2491.12     2536.49     87.99 o 
   2  16   0        2.51       32.28     14.68 o 
   4  16   0     2447.37     2261.73     53.21 o 
   6  16   0     3274.51     3531.02     79.28 o 
   8  16   0    18181.34    18050.28    268.35 o 
  10  16   0     3065.98     3285.14     81.83 o 
  12  16   0    17401.69    15990.40    249.58 o 
  14  16   0      969.92      898.26     48.15 o 
  16  16   0    11135.77    11005.73    194.81 o 
  18  16   0       85.55       84.34     28.67 o 
  20  16   0     4186.54     4087.24    112.69 o 
  22  16   0        6.01       -3.80     22.42 o 
  24  16   0      524.48      573.29     53.43 o 
  26  16   0       45.79       13.83     29.66 o 
  28  16   0      204.92      201.88     42.64 o 
   2  18   0      283.68      412.41     30.17 o 
   4  18   0     8248.81     8706.53    150.41 o 
   6  18   0    28221.93    27789.44    350.49 o 
   8  18   0     1505.53     1430.67     51.63 o 
  10  18   0     3274.58     3101.15     79.71 o 
  12  18   0     1224.70     1316.92     53.18 o 
  14  18   0      951.35      906.76     52.12 o 
  16  18   0      605.55      591.36     45.38 o 
  18  18   0     4308.49     4177.07    110.47 o 
  20  18   0       38.49       19.82     28.36 o 
  22  18   0     4210.20     4560.46    122.50 o 
  24  18   0       18.24      -25.68     25.68 o 
  26  18   0     2022.24     2125.53     90.45 o 
  28  18   0        1.47       11.57     32.31 o 
   0  20   0     4316.81     3876.43    126.37 o 
   2  20   0    17741.77    17577.53    328.21 o 
   4  20   0    13195.33    13377.14    214.70 o 
   6  20   0     4445.39     3945.26     87.72 o 
   8  20   0     2024.42     1978.53     63.76 o 
  10  20   0     4181.62     4109.78     97.73 o 
  12  20   0     3639.88     3566.24    103.18 o 
  14  20   0     4049.53     4221.97    104.89 o 
  16  20   0     2916.38     2930.51     88.87 o 
  18  20   0      531.98      556.42     48.20 o 
  20  20   0        2.44      -20.65     23.07 o 
  22  20   0       64.12       76.22     30.31 o 
  24  20   0       72.78       52.81     30.63 o 
  26  20   0     1912.61     2047.71    122.63 o 
   2  22   0     3075.56     3123.02     80.88 o 
   4  22   0        2.97        8.34     16.75 o 
   6  22   0      102.98      104.17     20.70 o 
   8  22   0     9976.15    10204.61    182.07 o 
  10  22   0     2069.51     2066.12     69.84 o 
  12  22   0       31.30       50.17     22.68 o 
  14  22   0      261.05      287.94     36.18 o 
  16  22   0      731.65      704.93     52.83 o 
  18  22   0     1280.33     1182.13     83.03 o 
  20  22   0      177.88      165.77     35.33 o 
  22  22   0      389.88      372.00     46.93 o 
  24  22   0        7.90        4.66     30.52 o 
  26  22   0      444.77      576.58     60.00 o 
   0  24   0     4859.70     4757.15    154.12 o 
   2  24   0     3903.79     3679.74     93.07 o 
   4  24   0     6647.97     6500.13    119.48 o 
   6  24   0     1074.57     1212.25     50.95 o 
   8  24   0      461.37      425.96     49.70 o 
  10  24   0       22.25        8.52     20.77 o 
  12  24   0     6247.51     6455.73    141.02 o 
  14  24   0    19891.22    19756.60    319.50 o 
  16  24   0      185.17      132.67     31.77 o 
  18  24   0      175.48       86.12     30.45 o 
  20  24   0     1701.84     1953.72     82.32 o 
  22  24   0      132.48      111.04     34.79 o 
  24  24   0      959.19     1088.63     91.84 o 
   2  26   0     1515.51     1536.51     61.74 o 
   4  26   0      609.68      624.72     40.72 o 
   6  26   0        0.42        6.05     18.16 o 
   8  26   0     4425.11     4393.57    111.05 o 
  10  26   0      258.16      317.94     38.94 o 
  12  26   0     2388.56     2407.22     84.16 o 
  14  26   0     1020.75     1005.97     62.32 o 
  16  26   0     4467.77     4473.49    121.86 o 
  18  26   0      536.67      581.63     52.72 o 
  20  26   0     1062.05     1174.05     75.17 o 
  22  26   0      103.03       49.38     33.30 o 
  24  26   0      882.97      990.64     74.08 o 
   0  28   0     2851.24     2822.04    179.65 o 
   2  28   0       85.68       92.61     26.57 o 
   4  28   0       76.36       96.89     23.43 o 
   6  28   0     2502.47     2668.13     76.96 o 
   8  28   0       59.29       26.19     25.49 o 
  10  28   0     4741.15     4950.62    125.36 o 
  12  28   0      177.75      200.39     41.26 o 
  14  28   0      883.26      947.37     64.43 o 
  16  28   0       25.94       21.85     27.61 o 
  18  28   0     3966.23     4193.91    123.45 o 
  20  28   0      108.38       82.25     33.75 o 
  22  28   0        2.86        3.33     30.58 o 
   2  30   0      825.51      818.95     71.85 o 
   4  30   0     5847.90     5782.11    151.99 o 
   6  30   0     9099.36     9129.02    165.44 o 
   8  30   0      903.51      922.54     68.07 o 
  10  30   0       32.60       29.71     27.07 o 
  12  30   0       31.03       23.30     26.49 o 
  14  30   0     1405.56     1407.15     77.84 o 
  16  30   0        0.66      -15.09     27.73 o 
  18  30   0      450.22      450.81     51.46 o 
  20  30   0      711.24      703.77     63.13 o 
   0  32   0     3532.52     3829.30    190.88 o 
   2  32   0     1516.73     1576.60     93.19 o 
   4  32   0     5010.13     5118.08    117.46 o 
   6  32   0      167.07      159.14     31.81 o 
   8  32   0      526.85      491.82     48.33 o 
  10  32   0      297.28      244.77     39.39 o 
  12  32   0       25.51       25.00     37.82 o 
  14  32   0        0.09       -0.50     27.96 o 
  16  32   0      218.76      176.46     39.53 o 
  18  32   0      260.02      331.24     54.55 o 
  20  32   0       19.84      -11.23     56.14 o 
   2  34   0     1876.59     1984.23     81.61 o 
   4  34   0      270.85      297.88     37.55 o 
   6  34   0        8.78       45.61     29.25 o 
   8  34   0      577.71      531.76     51.92 o 
  10  34   0     1143.17     1232.78     94.54 o 
  12  34   0        3.23       -8.90     25.90 o 
  14  34   0      231.05      232.84     48.93 o 
  16  34   0        5.77       -2.29     30.17 o 
   0  36   0      807.74      788.76     89.25 o 
   2  36   0      165.81      154.20     33.18 o 
   4  36   0      138.38      179.57     35.31 o 
   6  36   0     2288.01     2368.48     93.30 o 
   8  36   0      112.72      112.99     36.00 o 
  10  36   0      255.77      358.82     48.39 o 
  12  36   0      226.87      234.93     42.78 o 
  14  36   0      434.56      559.61     59.70 o 
   2  38   0       77.24      103.97     30.66 o 
   4  38   0      574.54      589.78     51.01 o 
   6  38   0      721.08      791.71     65.52 o 
   8  38   0        4.28       25.35     31.44 o 
  10  38   0       71.95       47.63     33.12 o 
   0  40   0        2.45      -21.70     39.02 o 
   2  40   0       42.74       15.77     27.43 o 
   4  40   0      290.18      353.80     44.92 o 
   6  40   0      158.37      217.08     87.95 o 
   1   1   1      505.03      474.27     34.17 o 
   3   1   1      513.36      497.63     14.99 o 
   5   1   1    43456.41    42961.03    343.98 o 
   7   1   1    24511.91    24334.75    208.43 o 
   9   1   1    20173.10    19861.14    246.41 o 
  11   1   1    29844.70    31469.67    381.24 o 
  13   1   1    17183.32    16992.79    219.13 o 
  15   1   1    10411.46     9884.08    143.38 o 
  17   1   1     4637.18     4567.94     85.82 o 
  19   1   1    17016.27    17174.50    233.05 o 
  21   1   1     8223.93     7952.79    132.71 o 
  23   1   1     3393.75     3652.33     91.38 o 
  25   1   1      101.45      106.18     29.86 o 
  27   1   1      768.91      778.29     59.22 o 
  29   1   1      413.81      431.21     80.05 o 
  31   1   1      135.93      147.78     64.09 o 
   1   3   1    65762.30    65657.44    548.40 o 
   3   3   1    21991.74    21554.27    203.13 o 
   5   3   1    37173.07    36672.63    305.98 o 
   7   3   1      222.09      200.51     10.21 o 
   9   3   1    18667.21    19002.47    223.96 o 
  11   3   1     4623.42     4980.94     80.51 o 
  13   3   1     7248.58     7378.23    111.33 o 
  15   3   1     3474.01     3761.77     72.77 o 
  17   3   1     2433.88     2510.01     60.35 o 
  19   3   1     7968.97     7982.21    141.59 o 
  21   3   1     2543.21     2531.92     97.50 o 
  23   3   1       29.12       16.51     22.61 o 
  25   3   1     1535.13     1582.84     70.78 o 
  27   3   1      123.80      108.34     32.66 o 
  29   3   1     1488.37     1510.75    126.32 o 
  31   3   1       65.94       63.71     58.61 o 
   1   5   1   184797.67   180898.98   1447.23 o 
   3   5   1    29950.49    30159.86    254.44 o 
   5   5   1    13876.92    13114.03    118.40 o 
   7   5   1     1891.61     1844.95     31.67 o 
   9   5   1    30651.47    30863.44    353.99 o 
  11   5   1     6504.48     6888.44    104.39 o 
  13   5   1     2787.60     2791.98     59.24 o 
  15   5   1     1025.65      963.16     37.24 o 
  17   5   1      170.05      191.03     21.88 o 
  19   5   1     1009.18     1024.75     44.26 o 
  21   5   1      106.71       44.77     23.70 o 
  23   5   1     1244.20     1221.32     58.74 o 
  25   5   1     1901.85     2046.92     78.24 o 
  27   5   1      763.01      906.44     75.50 o 
  29   5   1     3369.44     3713.47    201.17 o 
  31   5   1      485.70      445.54     84.02 o 
   1   7   1    93444.64    92138.23    782.45 o 
   3   7   1    84083.02    84723.32    709.75 o 
   5   7   1     3695.31     3569.41     43.37 o 
   7   7   1    24928.62    24503.72    270.32 o 
   9   7   1     9633.70    10353.35    140.15 o 
  11   7   1     6555.72     6392.95     97.63 o 
  13   7   1     3225.23     3467.47     73.83 o 
  15   7   1     5051.56     5041.77     96.49 o 
  17   7   1     2213.37     2110.33     62.01 o 
  19   7   1     1915.10     1805.53     61.30 o 
  21   7   1     1429.22     1410.27     56.14 o 
  23   7   1     2572.04     2482.48     77.31 o 
  25   7   1     2150.17     2100.26     81.00 o 
  27   7   1     1827.98     1940.50     96.63 o 
  29   7   1      233.50      276.75     70.71 o 
  31   7   1     2219.45     2446.09    172.17 o 
   1   9   1    23547.07    22903.43    219.32 o 
   3   9   1     1146.59     1059.38     23.77 o 
   5   9   1    12138.27    12599.91    161.78 o 
   7   9   1     7336.21     7177.09    115.18 o 
   9   9   1     1846.63     2161.47     50.96 o 
  11   9   1    13911.04    14178.12    186.52 o 
  13   9   1     2332.01     2246.09     75.84 o 
  15   9   1     7340.10     7404.74    128.97 o 
  17   9   1     4202.34     4163.28     92.45 o 
  19   9   1     2366.33     2298.36     70.08 o 
  21   9   1     3222.76     2994.85     84.03 o 
  23   9   1     1320.49     1382.63     63.70 o 
  25   9   1      134.11       83.94     31.53 o 
  27   9   1     1488.96     1574.11     98.00 o 
  29   9   1       76.26       71.94     58.18 o 
   1  11   1     4042.80     4485.00     72.10 o 
   3  11   1    22903.51    22981.40    316.47 o 
   5  11   1      552.67      512.20     27.25 o 
   7  11   1     3672.02     3427.33     71.02 o 
   9  11   1    18123.21    18230.58    265.75 o 
  11  11   1    22736.20    22577.84    295.96 o 
  13  11   1     3659.47     3514.84     71.53 o 
  15  11   1      635.69      561.50     36.59 o 
  17  11   1    16130.15    15835.59    235.54 o 
  19  11   1     4485.85     4403.93    101.59 o 
  21  11   1     3990.33     4159.41    100.83 o 
  23  11   1      244.16      184.87     34.01 o 
  25  11   1     2539.19     2736.45    107.35 o 
  27  11   1      164.64      156.14     47.66 o 
  29  11   1      217.82      225.52     64.68 o 
   1  13   1     6260.86     6803.31    117.05 o 
   3  13   1    25425.23    26542.17    369.07 o 
   5  13   1     6642.64     7106.49    120.16 o 
   7  13   1    13575.98    13275.51    198.51 o 
   9  13   1     7893.94     7586.62    131.52 o 
  11  13   1    15309.59    15052.68    227.96 o 
  13  13   1     7388.29     7289.46    145.86 o 
  15  13   1      931.14      863.68     40.37 o 
  17  13   1    14296.37    14289.94    220.25 o 
  19  13   1     3083.20     3123.56     85.29 o 
  21  13   1     1104.01     1119.78     57.94 o 
  23  13   1      721.35      722.61     51.43 o 
  25  13   1     1427.42     1405.47     80.34 o 
  27  13   1      768.87      839.14    149.71 o 
  29  13   1      466.45      568.98     89.25 o 
   1  15   1    10207.80    10654.83    148.59 o 
   3  15   1     9801.65     9064.48    147.08 o 
   5  15   1      419.59      405.69     33.22 o 
   7  15   1    13185.53    13177.50    203.90 o 
   9  15   1      306.09      361.79     29.80 o 
  11  15   1     2857.51     2826.58     73.09 o 
  13  15   1     3047.83     3115.23     79.20 o 
  15  15   1      813.70      775.61     42.63 o 
  17  15   1      210.00      192.07     30.25 o 
  19  15   1      787.82      723.65     47.86 o 
  21  15   1     1534.30     1694.70     66.62 o 
  23  15   1      501.34      513.48     57.57 o 
  25  15   1     1104.74      929.22     86.16 o 
  27  15   1      551.29      708.73    116.96 o 
  29  15   1      156.61      204.24     66.58 o 
   1  17   1     6152.95     5823.60    109.22 o 
   3  17   1    11567.19    10866.93    156.27 o 
   5  17   1     5094.89     5140.63    101.43 o 
   7  17   1    12517.09    12764.43    200.13 o 
   9  17   1     2485.37     2598.15    103.92 o 
  11  17   1     6558.88     6590.85    128.28 o 
  13  17   1     1545.47     1505.87     56.90 o 
  15  17   1      286.74      296.79     34.32 o 
  17  17   1     3069.90     2891.98     85.35 o 
  19  17   1      288.98      232.74     34.69 o 
  21  17   1      613.12      697.96     61.95 o 
  23  17   1      142.19       91.09     32.04 o 
  25  17   1       98.66       63.67     60.22 o 
  27  17   1     1426.37     1283.99    117.57 o 
   1  19   1     2094.28     2045.79     59.85 o 
   3  19   1    10294.21     9951.19    149.93 o 
   5  19   1     1432.66     1396.65     50.57 o 
   7  19   1     3683.63     3671.03     87.81 o 
   9  19   1     4820.89     5084.81    107.59 o 
  11  19   1     9114.79     9190.30    165.42 o 
  13  19   1     9415.78     9571.53    172.86 o 
  15  19   1     7099.53     6890.38    142.01 o 
  17  19   1     1655.73     1610.90     65.27 o 
  19  19   1      543.30      608.33     49.79 o 
  21  19   1     1427.98     1550.83     99.50 o 
  23  19   1      560.39      496.91     94.27 o 
  25  19   1     1258.00     1276.82     94.27 o 
  27  19   1      590.34      861.27    175.91 o 
   1  21   1     1104.25     1116.53     45.98 o 
   3  21   1     1470.95     1424.88     47.14 o 
   5  21   1     1269.55     1324.04     50.78 o 
   7  21   1     1394.70     1436.03     54.90 o 
   9  21   1     2473.90     2368.02     76.12 o 
  11  21   1      480.47      454.77     44.30 o 
  13  21   1     6419.69     6274.33    133.61 o 
  15  21   1     4981.86     4887.24    117.48 o 
  17  21   1      303.27      348.69     39.80 o 
  19  21   1      403.75      378.70     41.89 o 
  21  21   1     2478.47     2375.17     84.22 o 
  23  21   1      143.95       81.92     54.29 o 
  25  21   1     1007.07     1075.94     98.96 o 
   1  23   1     2943.33     2987.43     79.96 o 
   3  23   1      576.84      650.39     38.01 o 
   5  23   1     2127.92     2098.52     67.73 o 
   7  23   1    10542.46    10523.01    184.94 o 
   9  23   1     1217.83     1204.37     58.59 o 
  11  23   1     1457.67     1434.92     60.85 o 
  13  23   1      496.54      531.17     44.58 o 
  15  23   1      632.21      619.14     49.24 o 
  17  23   1      853.32      955.31     60.83 o 
  19  23   1     1600.47     1797.20     78.85 o 
  21  23   1     1353.47     1424.10    145.32 o 
  23  23   1      962.93     1067.39    102.10 o 
  25  23   1      114.14       44.19     65.01 o 
   1  25   1     1559.78     1542.77     53.69 o 
   3  25   1     3641.10     3523.81     82.90 o 
   5  25   1     6343.29     6215.07    132.33 o 
   7  25   1     8963.31     8764.99    168.71 o 
   9  25   1      392.27      389.33     40.01 o 
  11  25   1     1327.49     1387.29     72.21 o 
  13  25   1       57.79       81.17     27.16 o 
  15  25   1     2381.15     2628.55    100.82 o 
  17  25   1     1321.83     1374.77     85.08 o 
  19  25   1      240.84      275.04     41.67 o 
  21  25   1      231.82      203.65     49.23 o 
  23  25   1      672.69      706.40    117.50 o 
   1  27   1     3567.63     3627.41     87.78 o 
   3  27   1      254.82      208.05     29.29 o 
   5  27   1     7130.62     7281.13    149.74 o 
   7  27   1     2378.19     2308.50     78.45 o 
   9  27   1      965.61     1000.77     60.19 o 
  11  27   1      389.82      372.53     40.89 o 
  13  27   1      112.97      112.37     30.38 o 
  15  27   1      507.72      501.98     49.02 o 
  17  27   1      306.05      297.86     41.54 o 
  19  27   1       74.91       91.27     41.35 o 
  21  27   1       10.07       -5.87     37.88 o 
  23  27   1     1047.48     1163.79    197.12 o 
   1  29   1     2950.41     3089.26     81.31 o 
   3  29   1      414.39      420.12     37.06 o 
   5  29   1      981.67      948.90     59.17 o 
   7  29   1      269.73      290.65     37.93 o 
   9  29   1      372.00      393.44     57.66 o 
  11  29   1      646.49      581.45     49.48 o 
  13  29   1     1408.63     1478.33     93.46 o 
  15  29   1     1367.74     1421.07     76.80 o 
  17  29   1      367.17      345.60     61.01 o 
  19  29   1       49.25       54.70     41.28 o 
  21  29   1      201.30      168.59     50.09 o 
   1  31   1      320.64      311.65     34.40 o 
   3  31   1      203.70      178.06     29.42 o 
   5  31   1     1124.29     1181.29     67.91 o 
   7  31   1      510.69      572.03     50.40 o 
   9  31   1      796.72      917.47     62.72 o 
  11  31   1      315.25      406.62     46.32 o 
  13  31   1     3252.09     3523.13    111.18 o 
  15  31   1     1398.86     1666.05    112.16 o 
  17  31   1      803.85      816.49     79.57 o 
  19  31   1      690.17      689.06     74.60 o 
   1  33   1       25.91      -11.01     20.86 o 
   3  33   1      513.21      498.29     43.46 o 
   5  33   1     1063.35      953.35     63.67 o 
   7  33   1       58.47       18.66     26.45 o 
   9  33   1      667.04      736.96     59.71 o 
  11  33   1      353.79      384.55     50.78 o 
  13  33   1      700.37      743.16     72.74 o 
  15  33   1      704.68      799.90     78.37 o 
  17  33   1        3.63        6.96     40.63 o 
   1  35   1       75.11      106.95     27.62 o 
   3  35   1      858.36     1035.40    120.74 o 
   5  35   1     1704.30     1657.30     80.98 o 
   7  35   1      142.70      205.78     39.42 o 
   9  35   1      170.77      148.92     37.02 o 
  11  35   1       12.49       -8.40     35.58 o 
  13  35   1      307.31      421.57     61.17 o 
  15  35   1       69.00      108.06     45.82 o 
   1  37   1      111.95      124.66     29.57 o 
   3  37   1     1102.73     1153.77     75.80 o 
   5  37   1     1883.18     1991.68     88.88 o 
   7  37   1       37.27       25.90     41.53 o 
   9  37   1      134.50      173.44     47.87 o 
  11  37   1       26.80      -25.03     39.98 o 
   1  39   1     1117.24     1255.68     65.65 o 
   3  39   1       85.06      167.78     47.84 o 
   5  39   1       53.13       29.20     39.52 o 
   7  39   1      542.11      695.76     97.57 o 
   2   0   2     2680.06     2512.59     69.07 o 
   6   0   2    22145.97    21191.36    409.94 o 
  10   0   2    39258.91    40377.65    883.37 o 
  14   0   2      621.02      563.32     52.94 o 
  18   0   2      240.61      241.00     36.26 o 
  22   0   2     3140.49     3025.91    142.91 o 
  26   0   2      583.75      494.04    104.80 o 
  30   0   2      546.68      688.66    138.48 o 
   0   2   2    63229.19    63317.17   1592.53 o 
   2   2   2     6186.10     5909.14     80.93 o 
   4   2   2    11287.11    10712.97    137.62 o 
   6   2   2     8260.39     8415.55    129.59 o 
   8   2   2    10917.12    11121.65    114.98 o 
  10   2   2     3786.54     3647.32     69.05 o 
  12   2   2     1743.11     1903.27     44.80 o 
  14   2   2     7634.28     7812.67    117.95 o 
  16   2   2      850.54      790.60     35.66 o 
  18   2   2     2566.95     2434.18     61.96 o 
  20   2   2      742.30      746.40     47.78 o 
  22   2   2      445.81      510.20     49.88 o 
  24   2   2     1052.79     1062.13     77.79 o 
  26   2   2      525.16      519.99    164.68 o 
  28   2   2     1605.37     2052.88    132.94 o 
  30   2   2       87.43       -9.36     80.47 o 
   2   4   2     5409.50     5415.09     66.29 o 
   4   4   2     2134.96     2083.95     33.65 o 
   6   4   2     6432.67     6735.92     87.34 o 
   8   4   2     8588.90     8393.83    107.61 o 
  10   4   2      141.29      167.11     18.42 o 
  12   4   2     1935.97     2221.53     52.05 o 
  14   4   2     1284.61     1309.36     41.24 o 
  16   4   2     1760.52     1800.13     50.77 o 
  18   4   2     1051.85     1046.64     52.59 o 
  20   4   2     5532.56     5650.17    120.95 o 
  22   4   2     1749.92     1730.49     79.67 o 
  24   4   2     4066.57     4188.07    144.68 o 
  26   4   2      564.61      652.68     85.98 o 
  28   4   2      730.03      769.73     94.55 o 
   0   6   2     2440.09     2874.31     44.10 o 
   2   6   2     7850.86     7823.72    105.20 o 
   4   6   2     3777.51     3994.83     66.45 o 
   6   6   2     1003.27      866.38     29.28 o 
   8   6   2    15776.78    16160.05    175.70 o 
  10   6   2    19511.20    19457.25    232.44 o 
  12   6   2     5990.78     5861.03     88.43 o 
  14   6   2    12460.31    12604.20    165.02 o 
  16   6   2     3037.43     3059.12     68.28 o 
  18   6   2     8906.77     9000.16    142.61 o 
  20   6   2     4554.01     4876.18    175.59 o 
  22   6   2       67.64       69.20     31.61 o 
  24   6   2      103.92       93.08     43.83 o 
  26   6   2      722.36      744.45    146.90 o 
  28   6   2       57.35       -5.61     51.61 o 
   2   8   2    10528.21    11676.42    134.65 o 
   4   8   2     6942.66     7251.64     85.80 o 
   6   8   2     1325.56     1266.39     28.30 o 
   8   8   2     5548.55     5285.83     92.20 o 
  10   8   2      578.52      560.31     29.40 o 
  12   8   2     1800.50     1839.65     44.60 o 
  14   8   2      588.44      627.69     29.06 o 
  16   8   2      379.45      373.31     30.26 o 
  18   8   2     3046.15     2980.65     96.46 o 
  20   8   2     2304.21     2347.56     83.42 o 
  22   8   2     1878.71     1965.01    101.04 o 
  24   8   2      645.56      637.22     69.39 o 
  26   8   2      892.08      937.30     99.14 o 
  28   8   2       56.44       59.86     54.90 o 
   0  10   2    39247.15    41280.41    669.03 o 
   2  10   2    23267.97    23156.59    310.60 o 
   4  10   2    21428.74    22242.11    312.80 o 
   6  10   2    10398.80    10377.05    163.36 o 
   8  10   2     2089.08     2026.85     46.82 o 
  10  10   2        8.02        1.29     12.23 o 
  12  10   2     5748.82     5679.99     96.15 o 
  14  10   2      938.03      909.25     37.81 o 
  16  10   2      986.03     1000.64     39.57 o 
  18  10   2       92.87      107.28     24.64 o 
  20  10   2      531.82      493.96     59.34 o 
  22  10   2     1212.86     1163.62     92.10 o 
  24  10   2      650.83      582.45     81.93 o 
  26  10   2     2572.59     2781.98    143.57 o 
  28  10   2      943.52     1165.73    216.14 o 
   2  12   2    28362.83    29336.84    353.62 o 
   4  12   2    12813.68    13162.91    159.39 o 
   6  12   2      103.67      106.79     15.74 o 
   8  12   2     2726.49     2757.25     61.37 o 
  10  12   2    10574.44    10286.73    149.97 o 
  12  12   2     9746.23     9750.26    145.55 o 
  14  12   2     1592.90     1523.64     47.75 o 
  16  12   2     1087.64     1089.54     43.53 o 
  18  12   2      121.74       91.88     31.30 o 
  20  12   2      153.33       68.07     40.83 o 
  22  12   2     1260.49     1250.18    108.97 o 
  24  12   2       85.83       32.16     76.22 o 
  26  12   2      484.09      515.69     73.91 o 
  28  12   2      833.50      820.66    100.33 o 
   0  14   2     7432.91     7771.36    239.60 o 
   2  14   2    13537.75    13435.40    184.05 o 
   4  14   2      680.35      702.29     30.44 o 
   6  14   2     6951.91     7053.58    110.73 o 
   8  14   2     6059.54     6178.01    103.54 o 
  10  14   2     1846.01     1755.76     55.73 o 
  12  14   2    10478.32    10573.87    155.81 o 
  14  14   2      838.47      862.63     41.20 o 
  16  14   2     4292.83     4302.57     87.91 o 
  18  14   2     3039.82     3110.56     97.99 o 
  20  14   2     1952.51     1864.08    100.96 o 
  22  14   2      442.59      365.25     60.27 o 
  24  14   2      206.21      181.46     72.35 o 
  26  14   2      567.03      516.34     79.36 o 
   2  16   2     1587.94     1575.58     40.33 o 
   4  16   2      596.82      641.40     33.10 o 
   6  16   2     1185.92     1162.76     42.64 o 
   8  16   2     1367.86     1348.69     44.69 o 
  10  16   2     3684.88     3472.73     75.89 o 
  12  16   2     4178.74     4221.11     86.64 o 
  14  16   2      851.86      862.70     43.56 o 
  16  16   2     3182.13     3302.00    101.20 o 
  18  16   2     3242.02     3436.02    106.31 o 
  20  16   2      237.79      161.85     47.56 o 
  22  16   2     1727.07     1714.31     99.61 o 
  24  16   2       27.39      -42.09     43.96 o 
  26  16   2      980.62     1015.96    110.67 o 
   0  18   2      878.63      846.49     52.48 o 
   2  18   2     3685.64     3720.41     69.38 o 
   4  18   2     2522.40     2663.84     68.77 o 
   6  18   2     7919.98     7829.29    127.57 o 
   8  18   2     5859.62     5788.03    105.50 o 
  10  18   2      772.18      836.25     42.91 o 
  12  18   2     3471.99     3716.37     84.56 o 
  14  18   2     1902.60     1978.12     84.25 o 
  16  18   2     8742.20     9268.55    190.58 o 
  18  18   2     1751.96     1860.02     80.56 o 
  20  18   2     1057.41      995.21    134.01 o 
  22  18   2     1426.02     1423.70    154.72 o 
  24  18   2      430.85      507.41     72.21 o 
  26  18   2      152.92       72.91     57.50 o 
   2  20   2      241.57      274.03     24.03 o 
   4  20   2     1178.56     1176.17     45.11 o 
   6  20   2     5057.41     5257.04    100.51 o 
   8  20   2     2933.48     2980.28     73.78 o 
  10  20   2     3720.51     3750.93     85.93 o 
  12  20   2     1552.51     1657.57     83.34 o 
  14  20   2       54.08        3.50     26.75 o 
  16  20   2      753.49      758.30     74.82 o 
  18  20   2      577.06      621.91     72.03 o 
  20  20   2      194.42      162.72     52.31 o 
  22  20   2     2459.67     2435.79    160.38 o 
  24  20   2      203.32      261.06    101.67 o 
   0  22   2     5829.89     5905.93    167.66 o 
   2  22   2     4613.48     4546.51     91.98 o 
   4  22   2     3202.13     3222.38     82.50 o 
   6  22   2     4338.53     4343.33     95.80 o 
   8  22   2     1934.97     1866.49     90.77 o 
  10  22   2      790.10      777.76     53.42 o 
  12  22   2      586.15      623.48     60.29 o 
  14  22   2      483.40      385.55     73.35 o 
  16  22   2      223.59      186.86     40.09 o 
  18  22   2      461.43      494.26    104.59 o 
  20  22   2      302.70      258.21     57.71 o 
  22  22   2      158.15      100.84    100.18 o 
  24  22   2      576.57      647.58    101.43 o 
   2  24   2      654.33      606.30     37.88 o 
   4  24   2     2254.34     2262.33     71.19 o 
   6  24   2      667.75      690.39     45.71 o 
   8  24   2     2684.13     2880.88     80.52 o 
  10  24   2      482.16      488.45     46.64 o 
  12  24   2      364.08      433.11     66.49 o 
  14  24   2      106.21       67.87     55.16 o 
  16  24   2      133.37      111.63     47.49 o 
  18  24   2      157.66      110.76     82.40 o 
  20  24   2      455.92      540.89    113.34 o 
  22  24   2      264.33      168.17     58.37 o 
   0  26   2      175.26      274.54    102.92 o 
   2  26   2      557.00      556.31     38.33 o 
   4  26   2     1553.82     1548.08     61.71 o 
   6  26   2     1932.86     2034.44     71.67 o 
   8  26   2      538.82      710.68     59.78 o 
  10  26   2     1656.47     1736.79     76.12 o 
  12  26   2      731.52      683.71     60.70 o 
  14  26   2     3406.79     3932.58    145.32 o 
  16  26   2      200.28      205.36     56.34 o 
  18  26   2     1169.00     1300.89    137.11 o 
  20  26   2      398.96      423.31    156.05 o 
  22  26   2      427.26      -56.14    196.49 o 
   2  28   2      365.05      329.64     34.52 o 
   4  28   2      586.91      569.09     45.59 o 
   6  28   2      639.49      657.19     58.46 o 
   8  28   2      124.81      101.71     37.78 o 
  10  28   2      129.94      129.85     50.45 o 
  12  28   2       66.95        9.10     46.76 o 
  14  28   2       24.88      -40.58     66.91 o 
  16  28   2      729.07      840.43    120.46 o 
  18  28   2        1.27      -49.36     51.00 o 
  20  28   2      519.16      431.95    217.08 o 
   0  30   2     1690.24     1903.17    153.45 o 
   2  30   2      210.81      189.14     40.16 o 
   4  30   2     2778.28     2696.21    103.26 o 
   6  30   2      101.30      121.24     38.50 o 
   8  30   2       54.79      145.29     48.24 o 
  10  30   2     1265.12     1301.40     86.42 o 
  12  30   2      180.09      102.38     99.56 o 
  14  30   2      899.46     1166.73     99.07 o 
  16  30   2      269.33      230.80     87.04 o 
  18  30   2      145.66       91.66    197.43 o 
   2  32   2       39.74       87.36     43.43 o 
   4  32   2       36.80       64.02     47.58 o 
   6  32   2     1713.61     1842.31    115.78 o 
   8  32   2      502.93      608.46     94.50 o 
  10  32   2      296.64      353.69     99.18 o 
  12  32   2       18.23     -123.71    201.17 o 
  14  32   2      346.10      290.30    189.01 o 
  16  32   2       72.51      -20.14    119.77 o 
   0  34   2     1087.25     1021.76    140.35 o 
   2  34   2      539.13      586.63     77.40 o 
   4  34   2      578.08      756.29     87.99 o 
   6  34   2       54.73       83.25     49.82 o 
   8  34   2      254.94      325.62     99.18 o 
  10  34   2      192.84      181.52     84.21 o 
  12  34   2      329.26      501.52    114.15 o 
   2  36   2       89.14      110.94     51.56 o 
   4  36   2       27.41       87.86     51.40 o 
   6  36   2      173.46      250.76     89.83 o 
   8  36   2       72.35        1.87     71.11 o 
   0  38   2      217.98      187.14     86.08 o 
   1   1   3     8411.87     8626.79    206.52 o 
   3   1   3      283.10      282.40     21.05 o 
   5   1   3     1134.52     1232.38     69.05 o 
   7   1   3     1193.86     1116.15     48.68 o 
   9   1   3     3508.71     3370.04     84.11 o 
  11   1   3     2926.24     3141.07     80.38 o 
  13   1   3      834.75      794.01     50.31 o 
  15   1   3     2185.19     2434.99     84.47 o 
  17   1   3      844.65      944.87     89.95 o 
  19   1   3     1553.25     1716.79     78.40 o 
  21   1   3      227.19      191.68     40.25 o 
  23   1   3      629.97      575.93     68.14 o 
  25   1   3      915.69      883.03    104.31 o 
   1   3   3     5932.85     6125.52    164.36 o 
   3   3   3     2563.15     2789.03     70.31 o 
   5   3   3     1382.97     1221.15     57.37 o 
   7   3   3       19.51        3.58     13.88 o 
   9   3   3     4748.50     4843.68    103.51 o 
  11   3   3      868.98      813.88     45.26 o 
  13   3   3      393.44      319.20     32.00 o 
  15   3   3     1419.05     1300.86     97.04 o 
  17   3   3      573.08      535.33     48.69 o 
  19   3   3     1239.50     1210.18     72.43 o 
  21   3   3      466.96      396.06     48.38 o 
  23   3   3      910.74      872.32     87.40 o 
  25   3   3      123.48       43.04     80.47 o 
   1   5   3     1374.36     1314.25     43.60 o 
   3   5   3     2757.30     2620.53    102.03 o 
   5   5   3     4263.51     4385.09    101.49 o 
   7   5   3     3595.70     3596.16     81.82 o 
   9   5   3     4754.47     4844.92    102.84 o 
  11   5   3     2772.42     2796.15     77.22 o 
  13   5   3      149.72      107.03     24.70 o 
  15   5   3      277.83      248.50     30.58 o 
  17   5   3      488.40      522.39     48.93 o 
  19   5   3       45.83       65.65     32.40 o 
  21   5   3      647.90      674.45     59.22 o 
  23   5   3      579.85      599.42     69.03 o 
  25   5   3      168.24      117.90     97.31 o 
   1   7   3     3288.06     3225.19     64.14 o 
   3   7   3     1124.20     1144.38     52.13 o 
   5   7   3     3369.48     3388.58     97.83 o 
   7   7   3      841.52      819.90     44.75 o 
   9   7   3     6900.10     6730.25    132.01 o 
  11   7   3     5111.34     5316.17    114.19 o 
  13   7   3     3829.17     3978.17     98.06 o 
  15   7   3      717.96      751.75     47.34 o 
  17   7   3      732.66      693.46     55.49 o 
  19   7   3      732.62      766.52     60.02 o 
  21   7   3      374.40      345.00     57.77 o 
  23   7   3     1220.67     1357.30    124.52 o 
  25   7   3      112.69       50.53     89.83 o 
   1   9   3     1154.95     1098.13     76.66 o 
   3   9   3     1147.12     1071.11     33.58 o 
   5   9   3      757.62      751.35     28.92 o 
   7   9   3     1227.65     1311.91     40.50 o 
   9   9   3     3133.21     3226.67     68.34 o 
  11   9   3     6096.70     6325.42    130.54 o 
  13   9   3     1180.96     1188.26     57.07 o 
  15   9   3      370.84      350.01     35.76 o 
  17   9   3     4068.85     4307.63    123.88 o 
  19   9   3      630.14      619.55     55.06 o 
  21   9   3       58.27       46.91     55.66 o 
  25   9   3      867.76      771.00    162.81 o 
   1  11   3     1605.98     1688.13     54.44 o 
   3  11   3       44.39       38.44     24.62 o 
   5  11   3      966.91      911.30     47.16 o 
   7  11   3     1340.21     1344.31     55.91 o 
   9  11   3     6502.32     6895.71    146.39 o 
  11  11   3      387.62      380.37     40.18 o 
  13  11   3     1375.26     1381.37     84.36 o 
  15  11   3     2474.91     2444.37     85.29 o 
  17  11   3     1211.73     1373.14     88.11 o 
  19  11   3      585.04      688.11    103.86 o 
  21  11   3      916.62      870.33    147.84 o 
  23  11   3      652.11      516.50    149.71 o 
  25  11   3        3.25      -69.24     97.31 o 
   1  13   3      886.03      936.13     31.87 o 
   3  13   3     3359.39     3359.20     74.30 o 
   5  13   3     6554.82     6913.29    120.94 o 
   7  13   3     4504.75     4698.75     95.52 o 
   9  13   3     2336.87     2370.98     81.09 o 
  11  13   3      628.77      667.14     48.98 o 
  13  13   3       10.77       -4.63     25.46 o 
  15  13   3      465.73      431.08     50.51 o 
  17  13   3     1081.27      993.70     99.33 o 
  19  13   3        8.46      -35.44     46.33 o 
  21  13   3     2647.81     2776.62    190.88 o 
  23  13   3     1412.04     1381.06    218.95 o 
  25  13   3       46.44     -102.92    102.92 o 
   1  15   3      591.57      624.96     35.83 o 
   3  15   3     8628.10     8918.14    149.29 o 
   5  15   3     2419.77     2470.46     66.54 o 
   7  15   3      628.28      688.83     54.83 o 
   9  15   3     2209.80     2268.86     94.54 o 
  11  15   3     2323.46     2413.51     87.75 o 
  13  15   3      727.37      776.78     91.34 o 
  15  15   3      382.75      424.41     72.15 o 
  17  15   3      482.91      344.82    131.00 o 
  19  15   3       79.56       59.51     58.72 o 
  21  15   3      558.41      291.93    151.58 o 
  23  15   3      373.30      101.05    140.35 o 
   1  17   3      924.53      892.06     56.84 o 
   3  17   3     6949.54     7465.30    160.67 o 
   5  17   3     2279.07     2304.80     83.48 o 
   7  17   3      440.21      427.53     72.13 o 
   9  17   3     1673.37     1629.06     97.71 o 
  11  17   3     2290.07     2348.23    217.97 o 
  13  17   3       80.68       20.33     46.82 o 
  15  17   3       36.24       90.36     53.88 o 
  17  17   3      148.50      157.02    124.45 o 
  19  17   3      903.79     1023.28    222.69 o 
  21  17   3      455.14      192.75    145.97 o 
  23  17   3      144.80     -131.00    131.00 o 
   1  19   3     3556.10     3423.65    104.79 o 
   3  19   3     4165.81     4394.18    121.29 o 
   5  19   3     1108.32      915.00     79.81 o 
   7  19   3      345.37      355.58     56.34 o 
   9  19   3      111.55       83.56     45.23 o 
  11  19   3      129.09       42.58     43.78 o 
  13  19   3       39.15       11.07     50.76 o 
  15  19   3       80.68       -5.91     72.05 o 
  17  19   3      407.38      281.89    108.54 o 
  19  19   3       27.23     -127.25    127.25 o 
  21  19   3      973.86      742.93    203.98 o 
  23  19   3      253.15     -131.00    131.00 o 
   1  21   3      114.91       69.61     43.49 o 
   3  21   3       16.30      -18.05     39.68 o 
   5  21   3      134.29      145.64     51.06 o 
   7  21   3      483.06      446.42     77.83 o 
   9  21   3     1465.48     1469.25    156.20 o 
  11  21   3     1629.85     1661.14    165.26 o 
  13  21   3      393.68      342.30     63.83 o 
  15  21   3     1108.09     1108.31    139.42 o 
  17  21   3     1869.75     1334.28    245.15 o 
  19  21   3      164.29      -93.57    144.09 o 
  21  21   3       22.91     -134.74    134.74 o 
   1  23   3       20.27      -84.56     84.56 o 
   3  23   3      645.42      489.22     82.23 o 
   5  23   3       33.24      -18.01     38.85 o 
   7  23   3      316.71      338.54     71.41 o 
   9  23   3       94.53       62.73     49.77 o 
  11  23   3       95.57       10.45     49.68 o 
  13  23   3     1070.02      991.82    226.43 o 
  15  23   3     3224.37     3351.61    383.63 o 
  17  23   3      908.37      407.96    196.49 o 
  19  23   3      176.83     -142.22    157.19 o 
   1  25   3     1098.75     1039.55    154.15 o 
   3  25   3      828.54      559.97    132.59 o 
   5  25   3     1436.51     1253.20    161.29 o 
   7  25   3        4.73      -60.47     93.06 o 
   9  25   3      980.17      854.08    139.07 o 
  11  25   3       46.92      -92.17     92.17 o 
  13  25   3       47.96     -110.41    142.22 o 
  15  25   3      182.14     -112.28    157.19 o 
  17  25   3      394.26      357.43    196.49 o 
  19  25   3      741.88      406.09    211.46 o 
   1  27   3      551.80      362.87    128.17 o 
   3  27   3      235.00      114.98    115.51 o 
   5  27   3      412.61      183.64    117.98 o 
   7  27   3      319.70      278.40    120.94 o 
   9  27   3      445.51      390.43    125.19 o 
  11  27   3      807.61      603.71    136.67 o 
  13  27   3       34.97      -46.78    164.68 o 
  15  27   3      207.11       97.31    181.52 o 
  17  27   3       34.66     -164.68    164.68 o 
   1  29   3       91.14      -48.10    111.06 o 
   3  29   3      336.98      192.07    125.04 o 
   5  29   3     1326.49     1060.03    169.38 o 
   7  29   3      122.34     -100.70    100.70 o 
   9  29   3      353.82      128.34    120.42 o 
  11  29   3      104.13      -70.86    108.31 o 
  13  29   3      408.43      125.38    192.75 o 
  15  29   3       80.29     -162.81    162.81 o 
   1  31   3      209.09       59.38    125.00 o 
   3  31   3       35.52     -114.32    114.32 o 
   5  31   3      400.43      179.00    134.95 o 
   7  31   3       94.32     -112.81    112.81 o 
   9  31   3       37.63     -104.45    104.45 o 
  11  31   3      130.06       54.27    198.36 o 
   1  33   3       39.44      -85.62    124.92 o 
   3  33   3      274.02      115.66    137.90 o 
   5  33   3      212.49     -121.03    121.03 o 
   7  33   3      264.07     -114.27    128.03 o 
   0   0   4     1562.12     1643.06    181.52 o 
   4   0   4     3558.90     3410.90    181.27 o 
   8   0   4     3196.71     3208.63    176.78 o 
  12   0   4     4813.69     4796.30    331.23 o 
  16   0   4       71.10      -18.71     63.63 o 
  20   0   4      540.01      310.65    114.15 o 
   2   2   4      727.59      683.68     61.01 o 
   4   2   4       63.38       23.87     27.14 o 
   6   2   4     1595.21     1754.66     92.15 o 
   8   2   4     1086.14      917.77     70.60 o 
  10   2   4     1920.95     1926.43    148.39 o 
  12   2   4     1288.18     1286.01    168.14 o 
  14   2   4       12.77      -12.99     44.76 o 
  16   2   4       45.63       38.45     50.83 o 
  18   2   4       59.38       39.09     51.96 o 
  20   2   4      353.96      297.26     76.73 o 
  22   2   4        1.22       14.92     52.88 o 
   0   4   4     2805.30     2867.24    166.06 o 
   2   4   4      581.29      489.76     53.21 o 
   4   4   4        2.40       -6.89     24.52 o 
   6   4   4      944.45      853.11     67.98 o 
   8   4   4      672.49      592.26     84.46 o 
  10   4   4     2021.26     2095.43    119.50 o 
  12   4   4     1044.21     1012.12    139.76 o 
  14   4   4     1130.94     1151.00    171.61 o 
  16   4   4       84.44      121.91     60.11 o 
  18   4   4      723.04      643.75     98.26 o 
  20   4   4      158.95      155.81     64.09 o 
  22   4   4      547.15      515.87     94.44 o 
   2   6   4     1015.74      848.47     68.22 o 
   4   6   4       27.16       26.85     28.89 o 
   6   6   4      340.00      231.80     50.28 o 
   8   6   4     1099.10      978.25     88.58 o 
  10   6   4     1027.77      943.49     86.07 o 
  12   6   4        4.22      -30.47     30.47 o 
  14   6   4      142.87      116.62     42.13 o 
  16   6   4      276.11      198.69     67.14 o 
  18   6   4      216.25      159.10     67.45 o 
  20   6   4      472.79      477.21     91.96 o 
  22   6   4      306.81      275.12     79.55 o 
   0   8   4     1561.39     1445.74    274.15 o 
   2   8   4      491.60      414.05     61.97 o 
   4   8   4      759.09      691.35     75.01 o 
   6   8   4      856.31      795.10     80.54 o 
   8   8   4     2148.71     2266.24    126.67 o 
  10   8   4      793.46      594.90     71.26 o 
  12   8   4      323.83      277.06     54.74 o 
  14   8   4      100.61      124.14     43.21 o 
  16   8   4      269.10      153.45     92.63 o 
  18   8   4      673.10      564.36    177.78 o 
  20   8   4      654.80      583.83     99.74 o 
  22   8   4      248.72      281.52    108.54 o 
   2  10   4      111.04       72.34     57.46 o 
   4  10   4     1131.68     1006.17    119.77 o 
   6  10   4      579.25      522.69     69.03 o 
   8  10   4      451.44      340.92     61.83 o 
  10  10   4      762.25      665.80     75.96 o 
  12  10   4     1233.95     1192.67     98.16 o 
  14  10   4      237.89      222.92     70.59 o 
  16  10   4       46.87       54.00     54.96 o 
  18  10   4      505.03      290.06    127.25 o 
  20  10   4      227.54      101.05    114.15 o 
   0  12   4      252.38      301.29    110.41 o 
   2  12   4     1776.60     1884.13    154.80 o 
   4  12   4      182.60      144.69     66.12 o 
   6  12   4      535.41      434.98     87.06 o 
   8  12   4      238.66      171.51     67.77 o 
  10  12   4     1360.95     1255.43    133.80 o 
  12  12   4      403.12      386.49     80.63 o 
  14  12   4       37.43      -52.40     89.83 o 
  16  12   4       43.57       59.88    106.67 o 
  18  12   4      358.40      132.87    123.51 o 
  20  12   4      376.44      295.68    136.61 o 
   2  14   4     1807.39     1561.91    283.51 o 
   4  14   4      180.92       83.27     67.37 o 
   6  14   4       34.96      -51.92     51.92 o 
   8  14   4      504.53      517.60     95.11 o 
  10  14   4      455.12      346.74     84.07 o 
  12  14   4      124.36       87.95     62.28 o 
  14  14   4      158.34      101.05    116.02 o 
  16  14   4      119.47       33.68    110.41 o 
  18  14   4      413.74      267.60    134.74 o 
  20  14   4       57.21      -26.20    119.77 o 
   0  16   4      171.51       86.08    110.41 o 
   2  16   4      524.34      319.00     88.39 o 
   4  16   4      159.29       49.63     68.79 o 
   6  16   4      293.15      257.13     82.28 o 
   8  16   4     2147.36     2052.98    192.75 o 
  10  16   4       21.25      -31.97     59.89 o 
  12  16   4      318.58      275.67     80.31 o 
  14  16   4      218.95      114.15    129.12 o 
  16  16   4     1256.49     1111.59    213.34 o 
  18  16   4        0.36       67.37    129.12 o 
   2  18   4       19.42      -40.43     93.57 o 
   4  18   4      143.29       63.92     76.08 o 
   6  18   4      488.79      433.55    101.25 o 
   8  18   4      131.67        7.11     70.09 o 
  10  18   4       15.38      -57.77     57.77 o 
  12  18   4      259.72      150.40     79.88 o 
  14  18   4       14.53     -110.41    110.41 o 
  16  18   4       77.24      -29.94    129.12 o 
  18  18   4      117.48      117.90    142.22 o 
   0  20   4     1802.43     1506.45    230.18 o 
   2  20   4     1125.01      892.76    130.82 o 
   4  20   4       10.32       13.58     78.04 o 
   6  20   4      557.67      413.38    108.16 o 
   8  20   4       51.03      -66.40     66.40 o 
  10  20   4      251.04      109.88     82.20 o 
  12  20   4       13.44     -110.41    110.41 o 
  14  20   4      363.33      291.93    160.94 o 
  16  20   4      333.91      417.31    175.91 o 
   2  22   4      571.83      332.17    109.83 o 
   4  22   4      746.95      384.34    110.78 o 
   6  22   4      770.76      589.77    122.87 o 
   8  22   4      196.63       63.29    110.41 o 
  10  22   4      403.05      269.56    100.57 o 
  12  22   4      279.26      224.56    162.81 o 
  14  22   4      109.57       59.88    149.71 o 
   0  24   4      508.72      336.85    166.55 o 
   2  24   4      376.04      292.82    114.41 o 
   4  24   4     1096.16      741.50    138.28 o 
   6  24   4      686.44      534.85    145.03 o 
   8  24   4      126.04       -8.15     91.11 o 
  10  24   4        0.93      -78.89     78.89 o 
  12  24   4       32.07     -116.02    138.48 o 
   2  26   4      124.84      -61.32     95.27 o 
   4  26   4      339.96      238.73    116.43 o 
   6  26   4       59.35      -92.80     94.05 o 
   8  26   4       97.11      -82.61     82.61 o 
  10  26   4       31.15     -117.90    142.22 o 
   0  28   4      331.99      336.85    189.01 o 
   2  28   4       26.61      -95.92     95.92 o 
   4  28   4      109.04     -100.54    100.54 o 
   6  28   4       98.74     -102.49    102.49 o 
   1   1   5      140.79      157.83     40.37 o 
   3   1   5      149.18      119.78     40.52 o 
   5   1   5      171.31      154.84     40.72 o 
   7   1   5      258.09      227.95     47.02 o 
   9   1   5      273.57      280.88     49.92 o 
  11   1   5       60.59       38.73     39.78 o 
  13   1   5        1.03        9.36     48.96 o 
  15   1   5      192.59      164.59     69.23 o 
   1   3   5      314.36      287.97     49.04 o 
   3   3   5      127.86      100.32     36.81 o 
   5   3   5       94.66      132.53     38.56 o 
   7   3   5     1439.30     1365.25    163.00 o 
   9   3   5     1689.43     2034.80    131.01 o 
  11   3   5     1005.68      874.88     92.40 o 
  13   3   5      425.90      331.39     83.64 o 
  15   3   5      114.40      170.92     67.86 o 
   1   5   5      365.23      390.19     54.88 o 
   3   5   5       55.15       49.04     32.50 o 
   5   5   5      184.51      152.87     49.12 o 
   7   5   5       14.73      -10.74     37.06 o 
   9   5   5      335.69      282.31     79.36 o 
  11   5   5       39.22      103.73     47.01 o 
  13   5   5      283.32      251.53     73.96 o 
  15   5   5       61.19       93.41     61.52 o 
   1   7   5       71.03       33.66     38.58 o 
   3   7   5       61.02       68.91     41.52 o 
   5   7   5      161.88      124.24     48.09 o 
   7   7   5       22.22       -9.85     37.20 o 
   9   7   5      234.90      173.24     58.04 o 
  11   7   5      555.89      575.15     77.88 o 
  13   7   5       86.32       36.98     57.82 o 
   1   9   5      572.35      482.33     93.92 o 
   3   9   5      440.59      388.68     83.83 o 
   5   9   5       93.73      113.83     48.52 o 
   7   9   5       71.16       29.74     42.23 o 
   9   9   5       78.51       63.09     46.44 o 
  11   9   5       48.20      -12.49     38.37 o 
  13   9   5        6.34      -27.05     69.24 o 
   1  11   5        8.26       -4.25     53.29 o 
   3  11   5      219.78      160.83     71.89 o 
   5  11   5       40.89       73.67     62.76 o 
   7  11   5      104.41      125.19     64.48 o 
   9  11   5       46.16      -22.58     49.91 o 
  11  11   5      137.02       56.69     61.11 o 
  13  11   5       93.09       91.70    106.67 o 
   1  13   5      148.00       39.87     64.68 o 
   3  13   5      195.55      116.23     69.67 o 
   5  13   5       14.51      -29.67     54.06 o 
   7  13   5        0.77      -64.56     64.56 o 
   9  13   5       87.52       39.05     57.99 o 
  11  13   5       20.52      -13.10     97.31 o 
   1  15   5      186.65       89.36     73.96 o 
   3  15   5      330.86      293.80     88.54 o 
   5  15   5       44.45      -44.70     57.00 o 
   7  15   5      143.01      154.91     77.77 o 
   9  15   5       12.88      -54.84     54.84 o 
   1  17   5       24.49      -28.77     67.45 o 
   3  17   5      155.51      165.08     83.64 o 
   5  17   5       77.95       36.96     71.13 o 
   7  17   5       50.28      -58.39     58.39 o 
   1  19   5        4.04      -62.59     62.59 o 
   3  19   5       39.79      -29.44     73.43 o 
   5  19   5       61.23       46.78    123.51 o 
                                                 
